# Supplementary material for: A Novel Strategy to Increase the Proliferative Potential of Adult Human β-Cells While Maintaining Their Differentiated Phenotype
Source: PLoS One. 2013 Jun 12;8(6):e66131. doi: 10.1371/journal.pone.0066131 (PMC3680388; doi:10.1371/journal.pone.0066131)
Supplement: Table S1 — mRNAs regulated by at least 1.5-fold in either direction, assessed by RNA-sequencing, in both of 2 separate islet preparations. Two islet preparations (from different donors) were subjected to RNA-sequencing; within each preparation, subsets of islets were treated with 5 or 8 mM glucose, 8 mM glucose +5 mM LiCl or 8 mM glucose together with L-WRN+. RNA preparation and analysis are documented in the main Methods text. The Table shows those mRNAs regulated similarly in both islet preparations between 8 mM glucose/L-WRN+ and 8 mM glucose alone (fold change of at least 50%, in the same direction); separate columns denote those mRNAs for which changes of this magnitude were observed between 8 mM glucose alone and 5 mM glucose. Read count data (normalized for differences in the total reads obtained for each sample) are given for 5 mM glucose, 8 mM glucose and 8 mM glucose/L-WRN+ conditions for each islet preparation. (XLS) [file pone.0066131.s001.xls]

## Sheet: LWRN+_and_8Gv5G_comp
ENSG	gene_symbol	description	Islets A: fold-change 8G+L-WRN+ vs 8G	Islets B: fold-change 8G+L-WRN+ vs 8G	Islets A: fold-change 8G vs 5G	Islets B: fold-change 8G vs 5G	dual 8Gv5G reg	Islets A, 5G	Islets A, 8G	Islets A, 8G+L-WRN+	Islets B, 5G	Islets B, 8G	Islets B, 8G+L-WRN+	Normalized read counts
ENSG00000131746	TNS4	tensin 4	11.1033	44.1657			X	0	1.62183	18.0078	0	1.02018	45.0571
ENSG00000175445	LPL	lipoprotein lipase	2.96089	3.32995		1.04692		0	4.8655	14.4062	6.82123	7.14129	23.7801
ENSG00000121351	IAPP	islet amyloid polypeptide	-11.9215	-6.69757	21.0763	9.97214	X	860.192	18129.7	1520.76	1159.61	11563.8	1726.56
ENSG00000073756	PTGS2	prostaglandin-endoperoxide synthase 2 (prostaglandin G/H synthase and cyclooxygenase)	-2.70189	-4.67331	20.2354	10.0039	X	1.082	21.8947	8.10349	8.77016	87.7358	18.7738
ENSG00000104371	DKK4	dickkopf homolog 4 (Xenopus laevis)	-22.9661	-3.74952	9.5556	8.02639	X	4.32801	41.3567	1.80078	2.92339	23.4642	6.25793
ENSG00000110347	MMP12	matrix metallopeptidase 12 (macrophage elastase)	-9.90693	-1.834	8.24404	1.88446	X	1.082	8.92008	0.900388	4.87231	9.18166	5.00634
ENSG00000178752	FAM132B	family with sequence similarity 132, member B	-2.85199	-5.83449	7.11986	5.4762	X	4.32801	30.8148	10.8047	12.668	69.3725	11.8901
ENSG00000204963	PCDHA7	protocadherin alpha 7	-3.24227	-3.26045	6.74513	1.30865		2.16401	14.5965	4.50194	7.79569	10.2018	3.12897
ENSG00000099869	IGF2AS	IGF2 antisense RNA	-10.5591	-5.43409	6.70568	3.22986	X	41.1161	275.712	26.1113	91.5994	295.853	54.444
ENSG00000070985	TRPM5	transient receptor potential cation channel, subfamily M, member 5	-15.761	-11.4116	6.55776	2.44281	X	8.65602	56.7641	3.60155	14.6169	35.7064	3.12897
ENSG00000111834	RSHL1	radial spoke head 6 homolog A (Chlamydomonas)	-1.91384	-2.37124	6.3704	1.52279	X	2.16401	13.7856	7.20311	10.7191	16.3229	6.88372
ENSG00000065328	MCM10	minichromosome maintenance complex component 10	7.93096	8.79224	5.24621	-1.27358		1.082	5.67641	45.0194	3.89785	3.06055	26.9091
ENSG00000175868	CALCB	calcitonin-related polypeptide beta	-14.0723	-9.04615	4.25829	2.40877	X	23.8041	101.365	7.20311	119.859	288.712	31.9154
ENSG00000172568	C5orf40	chromosome 5 open reading frame 40	-3.82768	-3.26045	4.24693	2.09384	X	3.24601	13.7856	3.60155	6.82123	14.2826	4.38055
ENSG00000163581	SLC2A2	solute carrier family 2 (facilitated glucose transporter), member 2	-4.90343	-4.76528	4.08039	4.68035	X	9.73803	39.7349	8.10349	16.5658	77.534	16.2706
ENSG00000204677	FAM153C	family with sequence similarity 153, member C	-1.80126	-3.49334	3.74729	3.14076	X	2.16401	8.10916	4.50194	4.87231	15.3028	4.38055
ENSG00000101098	RIMS4	regulating synaptic membrane exocytosis 4	-6.75472	-2.65984	3.74729	-1.41737		3.24601	12.1637	1.80078	44.8252	31.6257	11.8901
ENSG00000070601	FRMPD1	FERM and PDZ domain containing 1	-3.68083	-3.84733	3.70785	2.57368	X	20.5581	76.2261	20.7089	46.7742	120.382	31.2897
ENSG00000010282	HHATL	hedgehog acyltransferase-like	-1.96019	-1.77731	3.46625	1.45965		17.312	60.0078	30.6132	101.344	147.927	83.2305
ENSG00000157456	CCNB2	cyclin B2	9.00604	4.08941	3.37256	1.57038	X	2.16401	7.29825	65.7283	5.84677	9.18166	37.5476
ENSG00000112053	SLC26A8	solute carrier family 26, member 8	-2.55178	-2.22304	3.1852	1.42762		4.32801	13.7856	5.40233	10.7191	15.3028	6.88372
ENSG00000186193	C9orf140	chromosome 9 open reading frame 140	3.331	6.74753	3.1852	-1.52829		4.32801	13.7856	45.9198	7.79569	5.10092	34.4186
ENSG00000104722	NEFM	neurofilament, medium polypeptide	-2.24443	-3.56449	3.06952	1.80752	X	124.43	381.942	170.173	694.791	1255.85	352.321
ENSG00000168939	SPRY3	sprouty homolog 3 (Drosophila)	-2.70189	-1.9925	2.99783	1.91935	X	3.24601	9.731	3.60155	5.84677	11.222	5.63214
ENSG00000005421	PON1	paraoxonase 1	-1.54394	-2.44534	2.99783	1.83211	X	9.73803	29.193	18.9082	11.6935	21.4239	8.7611
ENSG00000185053	SGCZ	sarcoglycan, zeta	-1.80126	-2.32889	2.99783	1.10202		1.082	3.24367	1.80078	18.5148	20.4037	8.7611
ENSG00000108684	ACCN1	acid-sensing (proton-gated) ion channel 2	-2.70189	-4.74247	2.99783	1.08069		6.49202	19.462	7.20311	30.2083	32.6459	6.88372
ENSG00000177675	CD163L1	CD163 molecule-like 1	8.60509	4.94819	2.99783	-1.49645		1.082	3.24367	27.912	45.7997	30.6055	151.442
ENSG00000175426	PCSK1	proprotein convertase subtilisin/kexin type 1	-4.35368	-4.15306	2.9326	2.70328	X	1578.64	4629.52	1063.36	2224.7	6013.98	1448.09
ENSG00000100191	SLC5A4	solute carrier family 5 (low affinity glucose cotransporter), member 4	-2.58568	-4.38123	2.90008	4.09251	X	24.8861	72.1716	27.912	10.7191	43.8679	10.0127
ENSG00000115841	FAM82A1	family with sequence similarity 82, member A1	-2.25157	-2.24156	2.81047	1.43952		4.32801	12.1637	5.40233	7.79569	11.222	5.00634
ENSG00000183066	WBP2NL	WBP2 N-terminal like	1.55447	1.58465	2.81047	1.1421		4.32801	12.1637	18.9082	10.7191	12.2422	19.3996
ENSG00000188487	INSC	inscuteable homolog (Drosophila)	-6.1543	-5.08247	2.79344	2.05507	X	11.902	33.2476	5.40233	26.3105	54.0697	10.6385
ENSG00000139973	SYT16	synaptotagmin XVI	-12.1585	-7.69829	2.79109	3.42262	X	62.7562	175.158	14.4062	50.672	173.431	22.5285
ENSG00000153234	NR4A2	nuclear receptor subfamily 4, group A, member 2	-2.22656	-2.07774	2.77924	1.89027	X	25.9681	72.1716	32.414	35.0806	66.312	31.9154
ENSG00000213920	MDP1	magnesium-dependent phosphatase 1	1.6655	1.53353	2.74801	-1.51237		6.49202	17.8402	29.7128	18.5148	12.2422	18.7738
ENSG00000149571	KIRREL3	kin of IRRE like 3 (Drosophila)	-12.8883	-7.24805	2.72829	1.33127		123.348	336.53	26.1113	473.588	630.474	86.9852
ENSG00000143333	RGS16	regulator of G-protein signaling 16	-1.82911	-1.8133	2.70905	1.86918	X	117.938	319.501	174.675	227.05	424.397	234.047
ENSG00000149043	SYT8	synaptotagmin VIII	2.40572	5.77062	2.69805	-1.16745		16.23	43.7895	105.345	32.1572	27.545	158.951
ENSG00000164619	BMPER	BMP binding endothelial regulator	-1.80126	-3.26045	2.69805	3.66422	X	5.41001	14.5965	8.10349	7.79569	28.5652	8.7611
ENSG00000187848	P2RX2	purinergic receptor P2X, ligand-gated ion channel, 2	-1.80126	-2.98875	2.69805	1.43952		5.41001	14.5965	8.10349	7.79569	11.222	3.75476
ENSG00000143546	S100A8	S100 calcium binding protein A8	-2.70189	-1.63023	2.69805	-3.82073		5.41001	14.5965	5.40233	7.79569	2.04037	1.25159
ENSG00000243284	VSIG8	V-set and immunoglobulin domain containing 8	-2.50175	-5.70579	2.67664	2.44281	X	7.57402	20.2729	8.10349	2.92339	7.14129	1.25159
ENSG00000138160	KIF11	kinesin family member 11	4.59996	2.76035	2.62311	-1.43277		2.16401	5.67641	26.1113	5.84677	4.08074	11.2643
ENSG00000125378	BMP4	bone morphogenetic protein 4	2.93445	14.9264	2.62311	-3.50234		4.32801	11.3528	33.3144	10.7191	3.06055	45.6829
ENSG00000044012	GUCA2B	guanylate cyclase activator 2B (uroguanylin)	-12.6088	-2.71704	2.62311	1.30865		12.984	34.0585	2.70116	3.89785	5.10092	1.87738
ENSG00000124253	PCK1	phosphoenolpyruvate carboxykinase 1 (soluble)	-13.9035	-8.75589	2.57106	1.8643	X	77.9042	200.296	14.4062	182.224	339.721	38.7992
ENSG00000130287	NCAN	neurocan	-15.3107	-4.07556	2.54816	1.16325		5.41001	13.7856	0.900388	8.77016	10.2018	2.50317
ENSG00000139287	TPH2	tryptophan hydroxylase 2	-13.5094	-6.5209	2.4982	4.18768	X	9.73803	24.3275	1.80078	0.974462	4.08074	0.625793
ENSG00000179083	FAM133A	family with sequence similarity 133, member A	-1.80126	-1.9925	2.4982	1.43952		3.24601	8.10916	4.50194	7.79569	11.222	5.63214
ENSG00000128285	MCHR1	melanin-concentrating hormone receptor 1	-11.7082	-7.46749	2.43574	1.07727		38.9521	94.8772	8.10349	134.476	144.866	19.3996
ENSG00000124701	APOBEC2	apolipoprotein B mRNA editing enzyme, catalytic polypeptide-like 2	-3.62299	-5.07878	2.43402	1.68478	X	117.938	287.064	79.2342	294.287	495.809	97.6237
ENSG00000095794	CREM	cAMP responsive element modulator	-1.75386	-2.60836	2.4113	2.12708	X	49.7721	120.016	68.4295	61.3911	130.584	50.0634
ENSG00000120903	CHRNA2	cholinergic receptor, nicotinic, alpha 2 (neuronal)	-7.20504	-1.71603	2.39827	-1.0507		5.41001	12.9747	1.80078	21.4382	20.4037	11.8901
ENSG00000171476	HOPX	HOP homeobox	-2.71482	-3.06025	2.28096	1.81515	X	223.975	510.877	188.181	420.967	764.118	249.691
ENSG00000129824	RPS4Y1	ribosomal protein S4, Y-linked 1	-2.70189	-3.26045	2.24838	2.09384	X	1.082	2.43275	0.900388	0.974462	2.04037	0.625793
ENSG00000235217	TSPYL3	TSPY-like 3	-2.02642	-3.26045	2.24838	2.09384	X	6.49202	14.5965	7.20311	8.77016	18.3633	5.63214
ENSG00000099958	DERL3	derlin 3	1.89168	1.53353	2.24838	-1.07458		9.73803	21.8947	41.4179	26.3105	24.4844	37.5476
ENSG00000165244	ZNF367	zinc finger protein 367	6.29189	1.92787	2.24838	-1.36455		2.16401	4.8655	30.6132	9.74462	7.14129	13.7674
ENSG00000100526	CDKN3	cyclin-dependent kinase inhibitor 3	5.27409	9.35453	2.24838	-1.43277		4.32801	9.731	51.3221	5.84677	4.08074	38.1734
ENSG00000006634	DBF4	DBF4 homolog (S. cerevisiae)	1.85056	5.82741	2.24838	-1.91036		4.32801	9.731	18.0078	3.89785	2.04037	11.8901
ENSG00000171564	FGB	fibrinogen beta chain	-2.25157	-4.12351	2.24838	1.36417		5.41001	12.1637	5.40233	32.1572	43.8679	10.6385
ENSG00000178999	AURKB	aurora kinase B	5.9958	6.30938	2.24838	1.04692		5.41001	12.1637	72.9314	6.82123	7.14129	45.0571
ENSG00000168298	HIST1H1E	histone cluster 1, H1e	1.81355	4.14053	2.24838	-2.26856		10.82	24.3275	44.119	37.0295	16.3229	67.5856
ENSG00000132703	APCS	amyloid P component, serum	-8.46592	-2.36646	2.20153	1.04692		17.312	38.1131	4.50194	43.8508	45.9083	19.3996
ENSG00000066735	KIF26A	kinesin family member 26A	-2.64378	-4.17437	2.20002	-1.153		33.5421	73.7934	27.912	198.79	172.411	41.3023
ENSG00000171757	LRRC34	leucine rich repeat containing 34	-1.53637	-1.95627	2.17343	-1.67157		10.82	23.5166	15.3066	20.4637	12.2422	6.25793
ENSG00000137331	IER3	immediate early response 3	-6.14704	-8.04711	2.17223	1.45231		1895.67	4117.83	669.889	3477.85	5050.93	627.67
ENSG00000156564	LRFN2	leucine rich repeat and fibronectin type III domain containing 2	-5.45782	-4.62818	2.16272	1.44925		113.61	245.708	45.0194	235.82	341.762	73.8436
ENSG00000118432	CNR1	cannabinoid receptor 1 (brain)	-5.17862	-2.98875	2.15469	1.27957		8.65602	18.6511	3.60155	8.77016	11.222	3.75476
ENSG00000087916	SLC6A14	solute carrier family 6 (amino acid transporter), member 14	-14.8604	-2.8529	2.15062	1.83211	X	24.8861	53.5205	3.60155	3.89785	7.14129	2.50317
ENSG00000196381	ZNF781	zinc finger protein 781	-2.02642	-1.58733	2.14618	1.33573		23.8041	51.0877	25.2109	28.2594	37.7468	23.7801
ENSG00000198535	C2CD4A	C2 calcium-dependent domain containing 4A	-8.31351	-5.78758	2.14131	1.93191	X	363.553	778.48	93.6404	541.801	1046.71	180.854
ENSG00000162078	ZG16B	zymogen granule protein 16 homolog B (rat)	-5.10357	-1.63023	2.12347	2.09384	X	6.49202	13.7856	2.70116	1.94892	4.08074	2.50317
ENSG00000177932	ZNF354C	zinc finger protein 354C	-3.82768	-1.81136	2.12347	1.16325		6.49202	13.7856	3.60155	17.5403	20.4037	11.2643
ENSG00000172020	GAP43	growth associated protein 43	-4.24047	-2.03151	2.11722	-1.01414		43.2801	91.6336	21.6093	83.8037	82.6349	40.6765
ENSG00000053108	FSTL4	follistatin-like 4	-8.59588	-3.76206	2.11645	1.23727		288.895	611.431	71.1307	321.572	397.872	105.759
ENSG00000101605	MYOM1	myomesin 1, 185kDa	-3.82032	-4.91008	2.11478	1.72742	X	248.861	526.285	137.759	448.252	774.32	157.7
ENSG00000148908	RGS10	regulator of G-protein signaling 10	1.8625	2.67015	2.11211	-1.01137		11.902	25.1384	46.8202	17.5403	17.3431	46.3087
ENSG00000171724	VAT1L	vesicle amine transport protein 1 homolog (T. californica)-like	-3.38345	-2.37256	2.09748	1.9246	X	161.218	338.152	99.9431	259.207	498.87	210.266
ENSG00000184985	SORCS2	sortilin-related VPS10 domain containing receptor 2	-2.16151	-3.5865	2.07542	1.43952		14.066	29.193	13.5058	15.5914	22.444	6.25793
ENSG00000149636	DSN1	DSN1, MIND kinetochore complex component, homolog (S. cerevisiae)	1.97393	1.58465	2.07542	1.32243		14.066	29.193	57.6248	18.5148	24.4844	38.7992
ENSG00000150636	CCDC102B	coiled-coil domain containing 102B	2.92724	1.62871	2.06101	1.38003		8.65602	17.8402	52.2225	21.4382	29.5853	48.1861
ENSG00000183150	GPR19	G protein-coupled receptor 19	-2.47673	-3.85326	2.06101	1.23727		8.65602	17.8402	7.20311	21.4382	26.5248	6.88372
ENSG00000198440	ZNF583	zinc finger protein 583	1.51409	1.66498	2.06101	1.04692		4.32801	8.92008	13.5058	6.82123	7.14129	11.8901
ENSG00000060558	GNA15	guanine nucleotide binding protein (G protein), alpha 15 (Gq class)	-3.96277	-2.44534	2.06101	-1.14622		8.65602	17.8402	4.50194	17.5403	15.3028	6.25793
ENSG00000186594	C17orf91	chromosome 17 open reading frame 91	-2.51228	-2.4287	2.03699	1.81965	X	42.1981	85.9571	34.2148	40.9274	74.4734	30.6639
ENSG00000119508	NR4A3	nuclear receptor subfamily 4, group A, member 3	-1.7112	-1.96986	2.03424	2.16862	X	7.57402	15.4074	9.00388	13.6425	29.5853	15.019
ENSG00000170779	CDCA4	cell division cycle associated 4	2.77584	2.84107	2.03424	-1.35736		15.148	30.8148	85.5369	26.3105	19.3835	55.0698
ENSG00000158715	SLC45A3	solute carrier family 45, member 3	-3.33476	-3.6319	2.01325	1.82434	X	110.364	222.191	66.6287	196.841	359.105	98.8753
ENSG00000117289	TXNIP	thioredoxin interacting protein	-4.23181	-3.36492	2.01228	2.24804	X	295.387	594.402	140.461	628.528	1412.95	419.907
ENSG00000127252	HRASLS	HRAS-like suppressor	-1.80126	-1.95627	1.99856	2.09384	X	3.24601	6.48733	3.60155	5.84677	12.2422	6.25793
ENSG00000164776	PHKG1	phosphorylase kinase, gamma 1 (muscle)	-1.60112	-1.63023	1.99856	1.62854	X	6.49202	12.9747	8.10349	8.77016	14.2826	8.7611
ENSG00000118526	TCF21	transcription factor 21	3.60859	3.14374	1.99856	-1.79097		3.24601	6.48733	23.4101	14.6169	8.16147	25.6575
ENSG00000110900	TSPAN11	tetraspanin 11	2.12814	3.79549	1.99856	-2.68645		19.4761	38.924	82.8357	43.8508	16.3229	61.9535
ENSG00000105388	CEACAM5	carcinoembryonic antigen-related cell adhesion molecule 5	-6.75472	-3.14401	1.98386	1.88446	X	18.3941	36.4912	5.40233	29.2339	55.0899	17.5222
ENSG00000213996	TM6SF2	transmembrane 6 superfamily member 2	-3.26478	-4.00146	1.97585	-1.06131		11.902	23.5166	7.20311	29.2339	27.545	6.88372
ENSG00000136698	CFC1	cripto, FRL-1, cryptic family 1	-2.57549	-1.70786	1.97035	1.16129		67.0842	132.179	51.3221	115.961	134.664	78.8499
ENSG00000124249	KCNK15	potassium channel, subfamily K, member 15	-4.72831	-2.89818	1.96733	-1.31338		8.65602	17.0292	3.60155	21.4382	16.3229	5.63214
ENSG00000143171	RXRG	retinoid X receptor, gamma	-2.34515	-2.92556	1.96427	1.36542		165.546	325.177	138.66	345.934	472.345	161.455
ENSG00000124140	SLC12A5	solute carrier family 12 (potassium/chloride transporter), member 5	-2.97599	-2.26703	1.9641	1.35038		31.3781	61.6296	20.7089	67.2379	90.7964	40.0508
ENSG00000104899	AMH	anti-Mullerian hormone	-1.6726	-1.75563	1.94859	1.46569		5.41001	10.5419	6.30272	9.74462	14.2826	8.13531
ENSG00000171126	KCNG3	potassium voltage-gated channel, subfamily G, member 3	-4.68328	-3.26045	1.94859	1.35087		10.82	21.0838	4.50194	30.2083	40.8074	12.5159
ENSG00000187902	SHISA7	shisa homolog 7 (Xenopus laevis)	-1.6726	-1.90193	1.94859	1.33244		5.41001	10.5419	6.30272	10.7191	14.2826	7.50952
ENSG00000187010	RHD	Rh blood group, D antigen	-1.95136	-2.17363	1.94859	1.28852		10.82	21.0838	10.8047	12.668	16.3229	7.50952
ENSG00000011426	ANLN	anillin, actin binding protein	4.35593	18.4024	1.94859	-1.43277		5.41001	10.5419	45.9198	2.92339	2.04037	37.5476
ENSG00000102048	ASB9	ankyrin repeat and SOCS box containing 9	-4.80616	-5.29403	1.92766	2.22074	X	240.205	463.033	96.3415	289.415	642.716	121.404
ENSG00000082497	SERTAD4	SERTA domain containing 4	-2.07145	-2.71704	1.91528	1.74487	X	9.73803	18.6511	9.00388	17.5403	30.6055	11.2643
ENSG00000174871	CNIH2	cornichon homolog 2 (Drosophila)	-3.16483	-3.09976	1.90403	1.60528	X	480.409	914.714	289.025	760.08	1220.14	393.624
ENSG00000108551	RASD1	RAS, dexamethasone-induced 1	-5.65453	-3.73781	1.90247	1.37429		1153.42	2194.34	388.067	2156.48	2963.63	792.88
ENSG00000150625	GPM6A	glycoprotein M6A	-3.27302	-2.04671	1.8927	1.44056		63.8382	120.827	36.9159	121.808	175.472	85.7336
ENSG00000164484	TMEM200A	transmembrane protein 200A	-2.867	-2.81445	1.88351	2.52087	X	164.464	309.77	108.047	148.118	373.387	132.668
ENSG00000136110	LECT1	leukocyte cell derived chemotaxin 1	-1.50105	-3.76206	1.87365	1.96298	X	4.32801	8.10916	5.40233	15.5914	30.6055	8.13531
ENSG00000171241	SHCBP1	SHC SH2-domain binding protein 1	9.10474	6.13412	1.87365	1.39589		2.16401	4.05458	36.9159	2.92339	4.08074	25.0317
ENSG00000177764	ZCCHC3	zinc finger, CCHC domain containing 3	2.44274	1.71755	1.87365	-1.33726		2.16401	4.05458	9.90427	6.82123	5.10092	8.7611
ENSG00000204173	C9orf29	chromosome 9 open reading frame 29	1.77653	2.04471	1.87365	-2.54715		2.16401	4.05458	7.20311	15.5914	6.1211	12.5159
ENSG00000172935	MRGPRF	MAS-related GPR, member F	4.44134	6.74753	1.87365	-3.82073		2.16401	4.05458	18.0078	11.6935	3.06055	20.6512
ENSG00000151687	ANKAR	ankyrin and armadillo repeat containing	-1.50105	-2.28232	1.87365	2.09384	X	6.49202	12.1637	8.10349	6.82123	14.2826	6.25793
ENSG00000143473	KCNH1	potassium voltage-gated channel, subfamily H (eag-related), member 1	-6.75472	-1.78549	1.87365	1.33773		12.984	24.3275	3.60155	17.5403	23.4642	13.1417
ENSG00000095587	TLL2	tolloid-like 2	-1.50105	-3.66801	1.87365	-1.11438		6.49202	12.1637	8.10349	20.4637	18.3633	5.00634
ENSG00000187908	DMBT1	deleted in malignant brain tumors 1	-7.91094	-1.65673	1.87365	-1.29905		140.66	263.548	33.3144	165.658	127.523	76.9725
ENSG00000242114	MTFP1	mitochondrial fission process 1	1.70251	2.71654	1.87365	-1.63746		6.49202	12.1637	20.7089	11.6935	7.14129	19.3996
ENSG00000120696	KBTBD7	kelch repeat and BTB (POZ) domain containing 7	-1.60827	-1.79325	1.87365	1.21222		10.82	20.2729	12.6054	18.5148	22.444	12.5159
ENSG00000179454	KLHL28	kelch-like 28 (Drosophila)	-1.73198	-1.63023	1.87365	1.16325		10.82	20.2729	11.705	17.5403	20.4037	12.5159
ENSG00000187664	HAPLN4	hyaluronan and proteoglycan link protein 4	-6.94772	-4.18594	1.87148	1.63851	X	187.187	350.316	50.4217	306.955	502.951	120.152
ENSG00000185565	LSAMP	limbic system-associated membrane protein	-3.36551	-2.84521	1.86707	1.29552		123.348	230.3	68.4295	291.364	377.468	132.668
ENSG00000070081	NUCB2	nucleobindin 2	-1.60349	-1.73418	1.86304	1.46091		229.385	427.353	266.515	256.283	374.408	215.899
ENSG00000164120	HPGD	hydroxyprostaglandin dehydrogenase 15-(NAD)	-2.40168	-2.33666	1.84482	2.50098	X	14.066	25.9493	10.8047	17.5403	43.8679	18.7738
ENSG00000076662	ICAM3	intercellular adhesion molecule 3	1.76831	1.62116	1.83958	-1.12575		23.8041	43.7895	77.4334	32.1572	28.5652	46.3087
ENSG00000203804	C1orf138	chromosome 1 open reading frame 138	-1.53107	-1.63023	1.82011	1.17779		7.57402	13.7856	9.00388	7.79569	9.18166	5.63214
ENSG00000125144	MT1G	metallothionein 1G	7.70236	2.61298	1.82011	1.02042		106.036	192.998	1486.54	76.9825	78.5542	205.26
ENSG00000153944	MSI2	musashi homolog 2 (Drosophila)	-2.48222	-2.233	1.81153	1.57279	X	202.335	366.534	147.664	211.458	332.58	148.939
ENSG00000147536	GINS4	GINS complex subunit 4 (Sld5 homolog)	2.25896	4.14053	1.81119	1.04692		12.984	23.5166	53.1229	11.6935	12.2422	50.6892
ENSG00000203706	C1orf133	chromosome 1 open reading frame 133	-2.40168	-2.71704	1.7987	1.74487	X	10.82	19.462	8.10349	14.6169	25.5046	9.3869
ENSG00000104833	TUBB4	tubulin, beta 3 class III	1.85056	1.738	1.7987	1.57038	X	5.41001	9.731	18.0078	3.89785	6.1211	10.6385
ENSG00000124731	TREM1	triggering receptor expressed on myeloid cells 1	-1.54394	-5.29823	1.7987	1.361		5.41001	9.731	6.30272	9.74462	13.2624	2.50317
ENSG00000137563	GGH	gamma-glutamyl hydrolase (conjugase, folylpolygammaglutamyl hydrolase)	4.07123	3.06706	1.7987	1.04692		5.41001	9.731	39.6171	7.79569	8.16147	25.0317
ENSG00000179776	CDH5	cadherin 5, type 2 (vascular endothelium)	2.46741	2.57633	1.7987	-1.19398		16.23	29.193	72.0311	73.0846	61.211	157.7
ENSG00000064300	NGFR	nerve growth factor receptor	-2.05858	-3.28033	1.7987	-1.45303		21.6401	38.924	18.9082	244.59	168.33	51.315
ENSG00000165899	C12orf64	chromosome 12 open reading frame 64	-1.61363	-2.40652	1.79037	1.54545	X	19.4761	34.8694	21.6093	20.4637	31.6257	13.1417
ENSG00000171551	ECEL1	endothelin converting enzyme-like 1	-11.5696	-5.84233	1.78799	1.88073	X	75.7402	135.423	11.705	382.963	720.25	123.281
ENSG00000253846	PCDHGA10	protocadherin gamma subfamily A, 10	-1.55563	-1.63023	1.77996	1.71314	X	8.65602	15.4074	9.90427	10.7191	18.3633	11.2643
ENSG00000145908	ZNF300	zinc finger protein 300	-1.90133	-2.11929	1.77996	1.70125	X	8.65602	15.4074	8.10349	7.79569	13.2624	6.25793
ENSG00000205358	MT1H	metallothionein 1H	17.4732	2.14694	1.77996	1.44958		8.65602	15.4074	269.216	12.668	18.3633	39.425
ENSG00000235590	GNASAS	GNAS antisense RNA 1	-2.85199	-5.58935	1.77996	1.00504		8.65602	15.4074	5.40233	24.3615	24.4844	4.38055
ENSG00000110697	PITPNM1	phosphatidylinositol transfer protein, membrane-associated 1	-2.43666	-1.95375	1.77892	1.15886		582.118	1035.54	424.983	956.921	1108.94	567.594
ENSG00000145451	GLRA3	glycine receptor, alpha 3	-8.30581	-4.17338	1.77729	1.91437	X	37.8701	67.3061	8.10349	34.1062	65.2918	15.6448
ENSG00000165072	MAMDC2	MAM domain containing 2	-1.62113	-1.79561	1.77503	1.76813	X	20.5581	36.4912	22.5097	43.8508	77.534	43.1797
ENSG00000166562	SEC11C	SEC11 homolog C (S. cerevisiae)	-1.5593	-1.69152	1.77109	1.27565		1221.58	2163.53	1387.5	2140.89	2731.03	1614.55
ENSG00000153822	KCNJ16	potassium inwardly-rectifying channel, subfamily J, member 16	-5.1411	-3.82476	1.77027	2.40989	X	62.7562	111.096	21.6093	51.6465	124.462	32.5412
ENSG00000111728	ST8SIA1	ST8 alpha-N-acetyl-neuraminide alpha-2,8-sialyltransferase 1	-1.98139	-2.07483	1.76658	1.72434	X	15.148	26.7602	13.5058	16.5658	28.5652	13.7674
ENSG00000143450	OAZ3	ornithine decarboxylase antizyme 3	-2.47673	-1.52505	1.76658	1.12447		15.148	26.7602	10.8047	26.3105	29.5853	19.3996
ENSG00000102804	TSC22D1	TSC22 domain family, member 1	-2.53468	-2.79651	1.754	1.5641	X	1233.48	2163.53	853.568	1706.28	2668.8	954.334
ENSG00000183023	SLC8A1	solute carrier family 8 (sodium/calcium exchanger), member 1	-1.81491	-1.84863	1.74874	1.55075	X	61.6742	107.852	59.4256	155.914	241.784	130.791
ENSG00000121853	GHSR	growth hormone secretagogue receptor	-7.88051	-1.90193	1.74874	-1.22809		16.23	28.3821	3.60155	26.3105	21.4239	11.2643
ENSG00000157578	LCA5L	Leber congenital amaurosis 5-like	1.82412	2.0856	1.74874	-1.33726		6.49202	11.3528	20.7089	6.82123	5.10092	10.6385
ENSG00000165304	MELK	maternal embryonic leucine zipper kinase	8.56543	13.1884	1.74874	-2.38796		3.24601	5.67641	48.621	4.87231	2.04037	26.9091
ENSG00000093009	CDC45	cell division cycle 45 homolog (S. cerevisiae)	10.6275	16.2554	1.74874	-3.34314		3.24601	5.67641	60.326	6.82123	2.04037	33.167
ENSG00000137440	FGFBP1	fibroblast growth factor binding protein 1	3.72755	28.8304	1.74874	-6.68628		6.49202	11.3528	42.3182	6.82123	1.02018	29.4123
ENSG00000204442	FAM155A	family with sequence similarity 155, member A	-2.16818	-1.88103	1.73981	1.06107		30.2961	52.7096	24.3105	72.1102	76.5138	40.6765
ENSG00000188766	SPRED3	sprouty-related, EVH1 domain containing 3	-2.87076	-1.50482	1.73738	-1.59197		23.8041	41.3567	14.4062	38.9785	24.4844	16.2706
ENSG00000180773	SLC36A4	solute carrier family 36 (proton/amino acid symporter), member 4	-2.77694	-2.96405	1.73312	1.33649		34.6241	60.0078	21.6093	45.7997	61.211	20.6512
ENSG00000116194	ANGPTL1	angiopoietin-like 1	-3.85984	-2.25724	1.72952	2.69208	X	14.066	24.3275	6.30272	6.82123	18.3633	8.13531
ENSG00000175745	NR2F1	nuclear receptor subfamily 2, group F, member 1	1.92458	2.18102	1.72952	-1.11438		14.066	24.3275	46.8202	20.4637	18.3633	40.0508
ENSG00000105173	CCNE1	cyclin E1	2.29006	1.90158	1.71305	1.4956		7.57402	12.9747	29.7128	6.82123	10.2018	19.3996
ENSG00000167549	CORO6	coronin 6	-2.88202	-2.06495	1.71305	1.04692		7.57402	12.9747	4.50194	18.5148	19.3835	9.3869
ENSG00000144191	CNGA3	cyclic nucleotide gated channel alpha 3	-1.78427	-2.14548	1.71072	1.50236	X	99.5443	170.292	95.4411	172.48	259.127	120.778
ENSG00000113083	LOX	lysyl oxidase	-1.80126	-1.96751	1.70566	1.0938		31.3781	53.5205	29.7128	65.2889	71.4129	36.296
ENSG00000138311	ZNF365	zinc finger protein 365	-1.72226	-1.86735	1.7019	1.38855		51.9361	88.3899	51.3221	92.5739	128.543	68.8372
ENSG00000143127	ITGA10	integrin, alpha 10	-3.22331	-1.6768	1.69877	1.17779		32.4601	55.1423	17.1074	31.1828	36.7266	21.9028
ENSG00000091664	SLC17A6	solute carrier family 17 (sodium-dependent inorganic phosphate cotransporter), member 6	-6.24437	-9.37783	1.69443	2.25282	X	49.7721	84.3353	13.5058	263.105	592.727	63.2051
ENSG00000171234	UGT2B7	UDP glucuronosyltransferase 2 family, polypeptide B7	-5.40378	-7.33602	1.68628	2.35557	X	8.65602	14.5965	2.70116	3.89785	9.18166	1.25159
ENSG00000155962	CLIC2	chloride intracellular channel 2	-4.05283	-1.52834	1.68628	1.1217		8.65602	14.5965	3.60155	13.6425	15.3028	10.0127
ENSG00000130598	TNNI2	troponin I type 2 (skeletal, fast)	3.94785	5.98077	1.68628	-1.19398		4.32801	7.29825	28.8124	4.87231	4.08074	24.4059
ENSG00000151651	ADAM8	ADAM metallopeptidase domain 8	-2.70189	-2.41515	1.68628	-1.31338		21.6401	36.4912	13.5058	53.5954	40.8074	16.8964
ENSG00000170345	FOS	FBJ murine osteosarcoma viral oncogene homolog	-1.96269	-3.23872	1.68082	1.65948	X	111.446	187.322	95.4411	91.5994	152.007	46.9345
ENSG00000129990	SYT5	synaptotagmin V	-4.24934	-3.29729	1.68021	1.15857		500.967	841.731	198.085	630.477	730.452	221.531
ENSG00000242110	AMACR	alpha-methylacyl-CoA racemase	-1.91384	-1.71882	1.67642	1.45073		41.1161	68.9279	36.0155	68.2123	98.9578	57.573
ENSG00000077458	FAM76B	family with sequence similarity 76, member B	-1.90133	-1.88763	1.67526	1.43952		18.3941	30.8148	16.207	15.5914	22.444	11.8901
ENSG00000101115	SALL4	sal-like 4 (Drosophila)	-2.0091	-1.95627	1.67187	1.61525	X	56.2642	94.0663	46.8202	34.1062	55.0899	28.1607
ENSG00000111664	GNB3	guanine nucleotide binding protein (G protein), beta polypeptide 3	-1.69734	-1.69815	1.66925	1.09054		23.8041	39.7349	23.4101	23.3871	25.5046	15.019
ENSG00000135447	PPP1R1A	protein phosphatase 1, regulatory (inhibitor) subunit 1A	-2.17888	-2.13452	1.66282	1.29188		2557.85	4253.26	1952.04	4926.88	6364.93	2981.9
ENSG00000182747	SLC35D3	solute carrier family 35, member D3	-9.18642	-6.46656	1.66184	1.61797	X	24.8861	41.3567	4.50194	75.0336	121.402	18.7738
ENSG00000165949	IFI27	interferon, alpha-inducible protein 27	1.76347	2.40253	1.66184	-3.10434		24.8861	41.3567	72.9314	38.004	12.2422	29.4123
ENSG00000148120	C9orf3	chromosome 9 open reading frame 3	-1.90248	-1.69453	1.65968	1.18439		358.143	594.402	312.435	385.887	457.042	269.717
ENSG00000149243	KLHL35	kelch-like 35 (Drosophila)	-1.64232	-1.96986	1.65952	1.38003		15.148	25.1384	15.3066	21.4382	29.5853	15.019
ENSG00000096968	JAK2	Janus kinase 2	-1.80126	-2.41515	1.6567	1.82073	X	20.5581	34.0585	18.9082	22.4126	40.8074	16.8964
ENSG00000165646	SLC18A2	solute carrier family 18 (vesicular monoamine), member 2	-1.51306	-1.71014	1.6567	1.41798		41.1161	68.117	45.0194	76.9825	109.16	63.8309
ENSG00000148180	GSN	gelsolin	-2.52363	-1.51651	1.65191	1.07251		2925.74	4833.06	1915.13	3627.92	3890.98	2565.75
ENSG00000197557	TTC30A	tetratricopeptide repeat domain 30A	-1.98139	-1.59141	1.64881	1.95108	X	27.0501	44.6004	22.5097	21.4382	41.8275	26.2833
ENSG00000161888	SPC24	SPC24, NDC80 kinetochore complex component, homolog (S. cerevisiae)	3.02818	6.6453	1.64881	-1.75117		10.82	17.8402	54.0233	10.7191	6.1211	40.6765
ENSG00000184672	RALYL	RALY RNA binding protein-like	-2.30161	-1.97508	1.64167	1.40332		22.7221	37.3022	16.207	45.7997	64.2716	32.5412
ENSG00000203799	CCDC162	coiled-coil domain containing 162	-3.3254	-3.66801	1.63518	1.71314	X	23.8041	38.924	11.705	10.7191	18.3633	5.00634
ENSG00000160182	TFF1	trefoil factor 1	3.83991	3.84073	1.63518	1.43467		11.902	19.462	74.7322	78.9314	113.24	434.926
ENSG00000184261	KCNK12	potassium channel, subfamily K, member 12	-2.16151	-2.49329	1.63518	1.18348		11.902	19.462	9.00388	22.4126	26.5248	10.6385
ENSG00000155849	ELMO1	engulfment and cell motility 1	-3.0691	-2.61148	1.6281	1.50821	X	790.944	1287.74	419.581	1132.32	1707.79	653.954
ENSG00000136870	ZNF189	zinc finger protein 189	-2.48282	-3.09064	1.62648	2.57486	X	50.8541	82.7135	33.3144	36.0551	92.8367	30.0381
ENSG00000126353	CCR7	chemokine (C-C motif) receptor 7	-5.85409	-7.60772	1.62383	2.09384	X	6.49202	10.5419	1.80078	6.82123	14.2826	1.87738
ENSG00000106331	PAX4	paired box 4	-35.1246	-15.8006	1.62383	1.2563		19.4761	31.6257	0.900388	102.318	128.543	8.13531
ENSG00000170214	ADRA1B	adrenoceptor alpha 1B	-3.90273	-1.63023	1.62383	-1.43277		6.49202	10.5419	2.70116	5.84677	4.08074	2.50317
ENSG00000132639	SNAP25	synaptosomal-associated protein, 25kDa	-2.15067	-1.96463	1.62148	1.56207	X	575.626	933.365	433.987	736.693	1150.77	585.742
ENSG00000141655	TNFRSF11A	tumor necrosis factor receptor superfamily, member 11a, NFKB activator	-6.18432	-4.32729	1.61946	1.88029	X	154.726	250.573	40.5175	195.867	368.286	85.1079
ENSG00000086619	ERO1LB	ERO1-like beta (S. cerevisiae)	-2.31117	-1.64536	1.61166	1.60445	X	1122.04	1808.34	782.437	898.454	1441.52	876.11
ENSG00000175175	PPM1E	protein phosphatase, Mg2+/Mn2+ dependent, 1E	-1.73108	-1.65858	1.60753	1.72521	X	74.6582	120.016	69.3299	69.1868	119.362	71.9662
ENSG00000145949	MYLK4	myosin light chain kinase family, member 4	-1.92992	-1.92663	1.60598	1.51222	X	7.57402	12.1637	6.30272	8.77016	13.2624	6.88372
ENSG00000108602	ALDH3A1	aldehyde dehydrogenase 3 family, member A1	19.3198	31.4374	1.60598	1.04692		7.57402	12.1637	235.001	3.89785	4.08074	128.288
ENSG00000100504	PYGL	phosphorylase, glycogen, liver	1.67784	1.84024	1.60598	1.04692		22.7221	36.4912	61.2264	22.4126	23.4642	43.1797
ENSG00000170439	METTL7B	methyltransferase like 7B	4.6634	12.5749	1.60598	-2.38796		7.57402	12.1637	56.7245	9.74462	4.08074	51.315
ENSG00000122482	ZNF644	zinc finger protein 644	-1.5954	-1.66645	1.60229	1.20396		31.3781	50.2768	31.5136	38.9785	46.9285	28.1607
ENSG00000168496	FEN1	flap structure-specific endonuclease 1	2.06663	1.72419	1.6007	1.16208		87.6422	140.289	289.925	97.4462	113.24	195.247
ENSG00000143502	SUSD4	sushi domain containing 4	-1.90985	-2.02946	1.60063	1.35353		302.961	484.928	253.909	505.746	684.543	337.302
ENSG00000154263	ABCA10	ATP-binding cassette, sub-family A (ABC1), member 10	-1.51685	-1.54871	1.59885	1.80832	X	16.23	25.9493	17.1074	10.7191	19.3835	12.5159
ENSG00000198750	GATSL1	GATS protein-like 1	-4.11716	-2.35477	1.59885	-1.3593		16.23	25.9493	6.30272	36.0551	26.5248	11.2643
ENSG00000183960	KCNH8	potassium voltage-gated channel, subfamily H (eag-related), member 8	-1.61165	-2.03778	1.5926	3.14076	X	17.312	27.5712	17.1074	4.87231	15.3028	7.50952
ENSG00000170961	HAS2	hyaluronan synthase 2	-1.53107	-2.03778	1.5926	1.74487	X	8.65602	13.7856	9.00388	5.84677	10.2018	5.00634
ENSG00000177707	PVRL3	poliovirus receptor-related 3	-1.94422	-2.49218	1.5926	1.54712	X	69.2482	110.285	56.7245	87.7016	135.684	54.444
ENSG00000007174	DNAH9	dynein, axonemal, heavy chain 9	-4.37449	-3.62272	1.5926	1.4956		17.312	27.5712	6.30272	13.6425	20.4037	5.63214
ENSG00000159753	RLTPR	RGD motif, leucine rich repeats, tropomodulin domain and proline-rich containing	-2.81936	-2.26814	1.58709	1.0152		73.5762	116.772	41.4179	160.786	163.229	71.9662
ENSG00000118785	SPP1	secreted phosphoprotein 1	-4.4624	-4.16746	1.58647	1.49772		7724.42	12254.6	2746.18	3089.04	4626.53	1110.16
ENSG00000214189	ZNF788	zinc finger family member 788	-1.7112	-2.11929	1.58219	2.26833	X	9.73803	15.4074	9.00388	5.84677	13.2624	6.25793
ENSG00000162139	NEU3	sialidase 3 (membrane sialidase)	-1.50988	-1.52154	1.58219	1.33244		29.2141	46.2222	30.6132	32.1572	42.8477	28.1607
ENSG00000116032	GRIN3B	glutamate receptor, ionotropic, N-methyl-D-aspartate 3B	-27.7394	-66.8393	1.58105	-1.18039		78.9862	124.881	4.50194	148.118	125.483	1.87738
ENSG00000164187	LMBRD2	LMBR1 domain containing 2	-1.6472	-1.66645	1.57841	1.92633	X	71.4122	112.717	68.4295	48.7231	93.8569	56.3214
ENSG00000154736	ADAMTS5	ADAM metallopeptidase with thrombospondin type 1 motif, 5	1.9563	2.22362	1.57386	1.76323	X	10.82	17.0292	33.3144	18.5148	32.6459	72.592
ENSG00000164483	SAMD3	sterile alpha motif domain containing 3	-1.76662	-2.03375	1.57078	2.31425	X	78.9862	124.07	70.2303	55.5443	128.543	63.2051
ENSG00000204624	PTCHD2	patched domain containing 2	-2.43328	-2.14893	1.57029	-1.13817		159.054	249.762	102.644	303.058	266.268	123.907
ENSG00000196611	MMP1	matrix metallopeptidase 1 (interstitial collagenase)	10.5986	18.1173	1.57029	1.29556		68.1662	107.041	1134.49	77.9569	100.998	1829.82
ENSG00000183474	GTF2H2C	general transcription factor IIH, polypeptide 2C	-2.07145	-2.07483	1.56705	2.09384	X	11.902	18.6511	9.00388	6.82123	14.2826	6.88372
ENSG00000065615	CYB5R4	cytochrome b5 reductase 4	-2.06486	-1.94918	1.56554	1.91935	X	48.6901	76.2261	36.9159	29.2339	56.1101	28.7865
ENSG00000138639	ARHGAP24	Rho GTPase activating protein 24	-1.95503	-1.58878	1.56332	1.63804	X	138.496	216.515	110.748	143.246	234.642	147.687
ENSG00000176890	TYMS	thymidylate synthetase	6.35111	4.29388	1.56137	-1.84669		12.984	20.2729	128.756	28.2594	15.3028	65.7083
ENSG00000154265	ABCA5	ATP-binding cassette, sub-family A (ABC1), member 5	-1.70413	-1.88319	1.55533	1.52486	X	100.626	156.507	91.8396	89.6505	136.705	72.592
ENSG00000197177	GPR123	G protein-coupled receptor 123	-2.79195	-2.32508	1.54888	-1.08693		32.4601	50.2768	18.0078	96.4717	88.756	38.1734
ENSG00000127995	CASD1	CAS1 domain containing 1	-1.68002	-1.78799	1.54676	1.45287		50.8541	78.6589	46.8202	47.7486	69.3725	38.7992
ENSG00000164176	EDIL3	EGF-like repeats and discoidin I-like domains 3	-2.12715	-2.90302	1.5463	1.73445	X	188.269	291.119	136.859	195.867	339.721	117.023
ENSG00000180694	TMEM64	transmembrane protein 64	-1.8729	-2.34201	1.54102	1.17347		96.2983	148.398	79.2342	88.676	104.059	44.4313
ENSG00000160844	GATS	GATS, stromal antigen 3 opposite strand	-1.81627	-1.90479	1.53703	1.03757		63.8382	98.1209	54.0233	109.14	113.24	59.4503
ENSG00000162924	REL	v-rel reticuloendotheliosis viral oncogene homolog (avian)	-2.25157	-1.98684	1.53298	1.57038	X	23.8041	36.4912	16.207	25.336	39.7872	20.0254
ENSG00000198743	SLC5A3	solute carrier family 5 (sodium/myo-inositol cotransporter), member 3	-1.56776	-2.53591	1.5315	2.54902	X	24.8861	38.1131	24.3105	22.4126	57.1303	22.5285
ENSG00000185338	SOCS1	suppressor of cytokine signaling 1	-4.11716	-1.97205	1.53081	1.04692		50.8541	77.848	18.9082	73.0846	76.5138	38.7992
ENSG00000198018	ENTPD7	ectonucleoside triphosphate diphosphohydrolase 7	-1.50597	-1.53142	1.5289	1.70813	X	54.1001	82.7135	54.9237	37.0295	63.2514	41.3023
ENSG00000108370	RGS9	regulator of G-protein signaling 9	-2.78685	-2.68933	1.5279	1.31561		783.37	1196.91	429.485	953.024	1253.81	466.216
ENSG00000100867	DHRS2	dehydrogenase/reductase (SDR family) member 2	-7.95556	-7.11895	1.52408	1.18982		902.39	1375.31	172.875	1377.89	1639.44	230.292
ENSG00000092850	TEKT2	tektin 2 (testicular)	-1.66881	-1.8783	1.52309	1.04692		33.5421	51.0877	30.6132	51.6465	54.0697	28.7865
ENSG00000100557	C14orf105	chromosome 14 open reading frame 105	-1.55359	-2.12835	1.52096	1.09345		36.7881	55.9532	36.0155	43.8508	47.9486	22.5285
ENSG00000146674	IGFBP3	insulin-like growth factor binding protein 3	-3.3876	-1.97996	1.51725	1.67031	X	353.815	536.827	158.468	428.763	716.169	361.708
ENSG00000235568	NFAM1	NFAT activating protein with ITAM motif 1	-2.73405	-2.01177	1.51676	-1.28456		45.4441	68.9279	25.2109	76.008	59.1707	29.4123
ENSG00000127325	BEST3	bestrophin 3	-2.37666	-3.91254	1.51486	1.85356	X	50.8541	77.0371	32.414	59.4422	110.18	28.1607
ENSG00000091622	PITPNM3	PITPNM family member 3	-2.73003	-2.04006	1.51453	1.37947		51.9361	78.6589	28.8124	165.658	228.521	112.017
ENSG00000100505	TRIM9	tripartite motif containing 9	-2.05173	-3.32699	1.51069	1.92981	X	206.663	312.203	152.166	211.458	408.074	122.655
ENSG00000109472	CPE	carboxypeptidase E	-2.20722	-1.74238	1.50803	1.38358		8724.19	13156.3	5960.57	11042.6	15278.3	8768.61
ENSG00000134827	TCN1	transcobalamin I (vitamin B12 binding protein, R binder family)	-5.74814	-1.53042	1.50586	1.60528	X	116.856	175.969	30.6132	29.2339	46.9285	30.6639
ENSG00000176092	AIM1L	absent in melanoma 1-like	2.63704	3.18974	1.49892	2.6173		4.32801	6.48733	17.1074	1.94892	5.10092	16.2706
ENSG00000186479	RGS7BP	regulator of G-protein signaling 7 binding protein	-3.60252	-5.70579	1.49892	1.83211		2.16401	3.24367	0.900388	7.79569	14.2826	2.50317
ENSG00000127564	PKMYT1	protein kinase, membrane associated tyrosine/threonine 1	13.8792	6.2568	1.49892	1.74487		2.16401	3.24367	45.0194	2.92339	5.10092	31.9154
ENSG00000140525	FANCI	Fanconi anemia, complementation group I	3.38147	3.27153	1.49892	1.57038		11.902	17.8402	60.326	9.74462	15.3028	50.0634
ENSG00000117650	NEK2	NIMA (never in mitosis gene a)-related kinase 2	1.77653	3.1693	1.49892	1.57038		5.41001	8.10916	14.4062	3.89785	6.1211	19.3996
ENSG00000184260	HIST2H2AC	histone cluster 2, H2ac	1.6655	4.9073	1.49892	1.39589		5.41001	8.10916	13.5058	2.92339	4.08074	20.0254
ENSG00000185272	RBM11	RNA binding motif protein 11	-1.54394	-1.88103	1.49892	1.30865		12.984	19.462	12.6054	11.6935	15.3028	8.13531
ENSG00000165188	RNF183	ring finger protein 183	-5.40378	-3.00965	1.49892	1.19648		9.73803	14.5965	2.70116	20.4637	24.4844	8.13531
ENSG00000163749	CCDC158	coiled-coil domain containing 158	-2.77117	-2.40652	1.49892	1.15909		21.6401	32.4367	11.705	27.2849	31.6257	13.1417
ENSG00000182600	C2orf82	chromosome 2 open reading frame 82	1.6655	1.57735	1.49892	1.04692		2.16401	3.24367	5.40233	6.82123	7.14129	11.2643
ENSG00000174502	SLC26A9	solute carrier family 26, member 9	11.1033	19.0158	1.49892	1.04692		3.24601	4.8655	54.0233	1.94892	2.04037	38.7992
ENSG00000100365	NCF4	neutrophil cytosolic factor 4, 40kDa	3.23847	2.45365	1.49892	-1.04202		6.49202	9.731	31.5136	11.6935	11.222	27.5349
ENSG00000174460	ZCCHC12	zinc finger, CCHC domain containing 12	-3.0021	-5.29823	1.49892	-1.10213		5.41001	8.10916	2.70116	14.6169	13.2624	2.50317
ENSG00000179869	ABCA13	ATP-binding cassette, sub-family A (ABC1), member 13	-1.80126	-2.11929	1.49892	-1.17561		4.32801	6.48733	3.60155	15.5914	13.2624	6.25793
ENSG00000051180	RAD51	RAD51 homolog (S. cerevisiae)	21.0963	13.8018	1.49892	-1.43277		1.082	1.62183	34.2148	2.92339	2.04037	28.1607
ENSG00000153044	CENPH	centromere protein H	3.10894	2.45365	1.49892	-2.29244		5.41001	8.10916	25.2109	11.6935	5.10092	12.5159
ENSG00000134240	HMGCS2	3-hydroxy-3-methylglutaryl-CoA synthase 2 (mitochondrial)	1.80429	7.5143	1.49892	-4.05953		4.32801	6.48733	11.705	16.5658	4.08074	30.6639
ENSG00000123360	PDE1B	phosphodiesterase 1B, calmodulin-dependent	-3.60252	-2.08307	1.49892	1.11478		56.2642	84.3353	23.4101	105.242	117.321	56.3214
ENSG00000177989	ODF3B	outer dense fiber of sperm tails 3B	-2.97208	-2.01381	1.49892	-1.13712		35.7061	53.5205	18.0078	24.3615	21.4239	10.6385
ENSG00000137509	PRCP	prolylcarboxypeptidase (angiotensinase C)	-1.7772	-1.67221	1.49027	1.42979		281.321	419.244	235.902	341.062	487.648	291.62
ENSG00000149256	ODZ4	odz, odd Oz/ten-m homolog 4 (Drosophila)	-3.40082	-2.70588	1.48458	1.33763		396.013	587.914	172.875	554.469	741.674	274.097
ENSG00000116690	PRG4	proteoglycan 4	-12.1068	-12.1204	1.48443	1.2757		447.949	664.951	54.9237	820.497	1046.71	86.3594
ENSG00000122862	SRGN	serglycin	1.72182	2.41957	1.4775	-1.14091		37.8701	55.9532	96.3415	41.9019	36.7266	88.8626
ENSG00000135338	LCA5	Leber congenital amaurosis 5	-1.5761	-2.04645	1.4755	2.20601		34.6241	51.0877	32.414	27.2849	60.1909	29.4123
ENSG00000163331	DAPL1	death associated protein-like 1	-1.89443	-2.17363	1.47474	2.16604		33.5421	49.4659	26.1113	28.2594	61.211	28.1607
ENSG00000132872	SYT4	synaptotagmin IV	-2.18067	-3.03473	1.47049	2.24871		313.781	461.411	211.591	329.368	740.654	244.059
ENSG00000180543	TSPYL5	TSPY-like 5	-2.1103	-2.00567	1.4682	1.29194		264.009	387.618	183.679	320.598	414.195	206.512
ENSG00000178177	LCORL	ligand dependent nuclear receptor corepressor-like	-1.69318	-2.90605	1.46769	1.78849		25.9681	38.1131	22.5097	23.3871	41.8275	14.3932
ENSG00000117525	F3	coagulation factor III (thromboplastin, tissue factor)	-1.60547	-1.7825	1.46691	1.31859		430.637	631.704	393.47	153.965	203.017	113.894
ENSG00000254221	PCDHGB1	protocadherin gamma subfamily B, 1	-1.84629	-2.8723	1.46323	1.1393		22.7221	33.2476	18.0078	33.1317	37.7468	13.1417
ENSG00000173432	SAA1	serum amyloid A1	-35.1246	-2.44534	1.46144	-3.66153		43.2801	63.2515	1.80078	22.4126	6.1211	2.50317
ENSG00000072818	ACAP1	ArfGAP with coiled-coil, ankyrin repeat and PH domains 1	1.52274	1.62871	1.45728	1.32003		19.4761	28.3821	43.2186	22.4126	29.5853	48.1861
ENSG00000120725	SIL1	SIL1 homolog, endoplasmic reticulum chaperone (S. cerevisiae)	-2.0197	-1.87467	1.45533	1.01342		669.76	974.722	482.608	1096.27	1110.98	592.626
ENSG00000167588	GPD1	glycerol-3-phosphate dehydrogenase 1 (soluble)	-7.32952	-4.71653	1.45389	1.43162		558.314	811.727	110.748	694.791	994.679	210.892
ENSG00000100985	MMP9	matrix metallopeptidase 9 (gelatinase B, 92kDa gelatinase, 92kDa type IV collagenase)	2.43557	1.7234	1.45208	-1.54649		34.6241	50.2768	122.453	33.1317	21.4239	36.9218
ENSG00000164442	CITED2	Cbp/p300-interacting transactivator, with Glu/Asp-rich carboxy-terminal domain, 2	-2.66168	-2.26371	1.44648	1.43811		371.127	536.827	201.687	362.5	521.314	230.292
ENSG00000105650	PDE4C	phosphodiesterase 4C, cAMP-specific	-1.73693	-3.05667	1.44538	1.96298		15.148	21.8947	12.6054	15.5914	30.6055	10.0127
ENSG00000106462	EZH2	enhancer of zeste homolog 2 (Drosophila)	1.56269	1.79305	1.44538	1.13416		15.148	21.8947	34.2148	11.6935	13.2624	23.7801
ENSG00000091656	ZFHX4	zinc finger homeobox 4	-3.03963	-1.63023	1.44538	1.04692		15.148	21.8947	7.20311	15.5914	16.3229	10.0127
ENSG00000153253	SCN3A	sodium channel, voltage-gated, type III, alpha subunit	-2.44457	-3.29668	1.44461	2.11711		74.6582	107.852	44.119	43.8508	92.8367	28.1607
ENSG00000068912	ERLEC1	endoplasmic reticulum lectin 1	-1.79795	-1.84194	1.44311	1.81438		305.125	440.328	244.906	244.59	443.78	240.93
ENSG00000158055	GRHL3	grainyhead-like 3 (Drosophila)	-2.58931	-1.54442	1.43646	1.34604		12.984	18.6511	7.20311	13.6425	18.3633	11.8901
ENSG00000204427	BAT5	abhydrolase domain containing 16A	-1.94198	-1.51702	1.43646	1.20937		38.9521	55.9532	28.8124	56.5188	68.3523	45.0571
ENSG00000163644	PPM1K	protein phosphatase, Mg2+/Mn2+ dependent, 1K	-1.58572	-2.35067	1.43617	1.69708		232.631	334.098	210.691	305.981	519.274	220.905
ENSG00000139163	ETNK1	ethanolamine kinase 1	-2.65063	-2.65333	1.43547	1.49741		204.499	293.552	110.748	160.786	240.763	90.74
ENSG00000153012	LGI2	leucine-rich repeat LGI family, member 2	-3.4109	-8.34292	1.43445	2.11819		100.626	144.343	42.3182	41.9019	88.756	10.6385
ENSG00000244405	ETV5	ets variant 5	-1.51981	-1.52928	1.434	1.61845		137.414	197.053	129.656	190.994	309.116	202.131
ENSG00000137804	NUSAP1	nucleolar and spindle associated protein 1	5.39305	6.81569	1.43078	1.88446		11.902	17.0292	91.8396	4.87231	9.18166	62.5793
ENSG00000167723	TRPV3	transient receptor potential cation channel, subfamily V, member 3	-2.36415	-2.79467	1.43078	-1.11438		11.902	17.0292	7.20311	13.6425	12.2422	4.38055
ENSG00000127920	GNG11	guanine nucleotide binding protein (G protein), gamma 11	4.62639	3.00134	1.43078	-1.14281		47.6081	68.117	315.136	65.2889	57.1303	171.467
ENSG00000204950	LRRC10B	leucine rich repeat containing 10B	-2.02273	-2.01381	1.42605	1.36696		155.808	222.191	109.847	188.071	257.086	127.662
ENSG00000120322	PCDHB8	protocadherin beta 8	-4.27799	-3.70506	1.42397	2.90811		10.82	15.4074	3.60155	8.77016	25.5046	6.88372
ENSG00000129757	CDKN1C	cyclin-dependent kinase inhibitor 1C (p57, Kip2)	-1.81802	-2.03154	1.42101	-1.33549		1176.14	1671.3	919.296	1772.55	1327.26	653.328
ENSG00000128422	KRT17	keratin 17	-2.41051	-1.76064	1.42085	-1.83961		51.9361	73.7934	30.6132	50.672	27.545	15.6448
ENSG00000164379	FOXQ1	forkhead box Q1	2.18983	2.13705	1.42003	1.11912		20.5581	29.193	63.9276	28.2594	31.6257	67.5856
ENSG00000188888	GPR179	G protein-coupled receptor 179	-1.80126	-1.86312	1.42003	-1.07458		20.5581	29.193	16.207	26.3105	24.4844	13.1417
ENSG00000170425	ADORA2B	adenosine A2b receptor	3.46163	2.62891	1.41564	2.44281		9.73803	13.7856	47.7206	2.92339	7.14129	18.7738
ENSG00000175600	C7orf10	chromosome 7 open reading frame 10	-1.70119	-1.86312	1.41564	-1.07458		9.73803	13.7856	8.10349	8.77016	8.16147	4.38055
ENSG00000133454	MYO18B	myosin XVIIIB	-7.65535	-1.50482	1.41564	-1.67157		9.73803	13.7856	1.80078	20.4637	12.2422	8.13531
ENSG00000040608	RTN4R	reticulon 4 receptor	3.13506	8.58777	1.41564	-3.34314		9.73803	13.7856	43.2186	6.82123	2.04037	17.5222
ENSG00000133962	CATSPERB	catsper channel auxiliary subunit beta	-4.0119	-9.78135	1.41244	6.28152		28.1321	39.7349	9.90427	0.974462	6.1211	0.625793
ENSG00000153066	TXNDC11	thioredoxin domain containing 11	-1.61371	-1.55753	1.41064	1.17302		450.113	634.948	393.47	614.885	721.27	463.087
ENSG00000185633	NDUFA4L2	NADH dehydrogenase (ubiquinone) 1 alpha subcomplex, 4-like 2	1.74819	2.13279	1.40898	-1.07274		27.0501	38.1131	66.6287	71.1357	66.312	141.429
ENSG00000145730	PAM	peptidylglycine alpha-amidating monooxygenase	-2.35426	-2.11339	1.40777	1.54746		3202.73	4508.7	1915.13	3538.27	5475.33	2590.78
ENSG00000162543	UBXN10	UBX domain protein 10	-1.60612	-1.94677	1.40688	1.36991		61.6742	86.7681	54.0233	91.5994	125.483	64.4567
ENSG00000130600	H19	H19, imprinted maternally expressed transcript (non-protein coding)	4.13543	8.70124	1.40568	-1.25224		226.139	317.879	1314.57	476.512	380.529	3311.07
ENSG00000187325	TAF9B	TAF9B RNA polymerase II, TATA box binding protein (TBP)-associated factor, 31kDa	-1.6627	-1.56812	1.40523	2.29867		69.2482	97.31	58.5252	44.8252	103.039	65.7083
ENSG00000138463	DIRC2	disrupted in renal carcinoma 2	-2.34947	-1.56985	1.40523	1.18348		34.6241	48.655	20.7089	22.4126	26.5248	16.8964
ENSG00000235865	C9orf31	chromosome 9 open reading frame 31	-1.50105	-1.75563	1.40523	-1.56923		8.65602	12.1637	8.10349	22.4126	14.2826	8.13531
ENSG00000164283	ESM1	endothelial cell-specific molecule 1	1.7642	1.59998	1.40523	1.82073		51.9361	72.9825	128.756	67.2379	122.422	195.873
ENSG00000198825	INPP5F	inositol polyphosphate-5-phosphatase F	-3.06137	-3.30616	1.40324	1.49135		457.687	642.246	209.79	445.329	664.14	200.88
ENSG00000213903	LTB4R	leukotriene B4 receptor	-1.86559	-1.66999	1.40221	1.09927		33.5421	47.0332	25.2109	38.9785	42.8477	25.6575
ENSG00000168502	KIAA0802	KIAA0802	-2.5448	-3.02597	1.40091	1.48542		140.66	197.053	77.4334	186.122	276.47	91.3658
ENSG00000170153	RNF150	ring finger protein 150	-2.46748	-1.69722	1.40086	1.18755		115.774	162.183	65.7283	130.578	155.068	91.3658
ENSG00000185112	FAM43A	family with sequence similarity 43, member A	2.04366	2.61822	1.39764	-1.23475		40.0341	55.9532	114.349	51.6465	41.8275	109.514
ENSG00000168032	ENTPD3	ectonucleoside triphosphate diphosphohydrolase 3	-1.57002	-3.02143	1.3961	2.17319		299.715	418.433	266.515	462.869	1005.9	332.922
ENSG00000188158	NHS	Nance-Horan syndrome (congenital cataracts and dental anomalies)	-2.86082	-1.5178	1.39554	1.17779		31.3781	43.7895	15.3066	23.3871	27.545	18.148
ENSG00000152213	ARL11	ADP-ribosylation factor-like 11	-2.34164	-1.63023	1.39185	1.42082		7.57402	10.5419	4.50194	13.6425	19.3835	11.8901
ENSG00000108932	SLC16A6	solute carrier family 16, member 6 (monocarboxylic acid transporter 7)	2.13526	2.65812	1.39185	1.04692		7.57402	10.5419	22.5097	8.77016	9.18166	24.4059
ENSG00000205502	C2CD4B	C2 calcium-dependent domain containing 4B	-3.63761	-3.0632	1.39153	1.08814		362.471	504.39	138.66	495.027	538.657	175.848
ENSG00000131398	KCNC3	potassium voltage-gated channel, Shaw-related subfamily, member 3	-2.97131	-2.428	1.39082	1.07771		225.057	313.014	105.345	265.054	285.652	117.649
ENSG00000167615	LENG8	leukocyte receptor cluster (LRC) member 8	-1.83078	-1.72342	1.38621	1.24187		1705.24	2363.82	1291.16	2035.65	2528.02	1466.86
ENSG00000170233	NLRP1	NLR family, pyrin domain containing 1	-3.3309	-3.51981	1.3859	1.05712		1499.66	2078.38	623.969	2200.33	2326.02	660.837
ENSG00000109099	PMP22	peripheral myelin protein 22	1.6382	2.23555	1.38536	-1.52829		35.7061	49.4659	81.0349	70.1612	45.9083	102.63
ENSG00000183715	OPCML	opioid binding protein/cell adhesion molecule-like	-3.60252	-3.78633	1.38362	2.21701		14.066	19.462	5.40233	33.1317	73.4532	19.3996
ENSG00000135318	NT5E	5'-nucleotidase, ecto (CD73)	2.3132	2.15921	1.38362	-1.0316		14.066	19.462	45.0194	26.3105	25.5046	55.0698
ENSG00000223573	PLAC2	placenta-specific 2 (non-protein coding)	-1.54394	-1.63023	1.38362	-1.12885		14.066	19.462	12.6054	12.668	11.222	6.88372
ENSG00000251562	MALAT1	metastasis associated lung adenocarcinoma transcript 1 (non-protein coding)	-1.79883	-2.63448	1.38117	1.25759		433.883	599.267	333.144	474.563	596.808	226.537
ENSG00000181004	BBS12	Bardet-Biedl syndrome 12	-3.20849	-1.73891	1.37804	1.24079		33.5421	46.2222	14.4062	26.3105	32.6459	18.7738
ENSG00000172594	SMPDL3A	sphingomyelin phosphodiesterase, acid-like 3A	-1.87631	-2.88201	1.37768	1.57038		73.5762	101.365	54.0233	64.3145	100.998	35.0444
ENSG00000124762	CDKN1A	cyclin-dependent kinase inhibitor 1A (p21, Cip1)	-2.11294	-2.82022	1.37557	1.18524		2425.85	3336.92	1579.28	4085.92	4842.81	1717.18
ENSG00000149231	CCDC82	coiled-coil domain containing 82	-2.20154	-2.03778	1.37401	1.74487		12.984	17.8402	8.10349	5.84677	10.2018	5.00634
ENSG00000092853	CLSPN	claspin	7.57046	3.37377	1.37401	1.04692		6.49202	8.92008	67.5291	13.6425	14.2826	48.1861
ENSG00000237649	KIFC1	kinesin family member C1	6.25825	7.2996	1.37401	-1.62381		12.984	17.8402	111.648	16.5658	10.2018	74.4694
ENSG00000141506	PIK3R5	phosphoinositide-3-kinase, regulatory subunit 5	1.61503	1.84024	1.37401	-1.75117		6.49202	8.92008	14.4062	10.7191	6.1211	11.2643
ENSG00000169679	BUB1	budding uninhibited by benzimidazoles 1 homolog (yeast)	5.04697	9.40565	1.37401	-1.91036		6.49202	8.92008	45.0194	5.84677	3.06055	28.7865
ENSG00000149527	PLCH2	phospholipase C, eta 2	-1.96651	-1.65833	1.37209	-1.01346		281.321	385.996	196.285	610.013	601.909	362.96
ENSG00000149972	CNTN5	contactin 5	-3.49444	-6.46656	1.37165	1.44865		57.3462	78.6589	22.5097	83.8037	121.402	18.7738
ENSG00000120437	ACAT2	acetyl-CoA acetyltransferase 2	2.33581	1.94723	1.36726	1.04692		80.0682	109.474	255.71	83.8037	87.7358	170.841
ENSG00000197467	COL13A1	collagen, type XIII, alpha 1	2.05949	3.32168	1.36666	-1.58596		36.7881	50.2768	103.545	85.7526	54.0697	179.603
ENSG00000205336	GPR56	G protein-coupled receptor 56	-3.46511	-2.84766	1.36524	1.11938		3160.53	4314.89	1245.24	4589.71	5137.65	1804.16
ENSG00000197471	SPN	sialophorin	-1.80126	-1.76608	1.36265	-1.32256		11.902	16.2183	9.00388	17.5403	13.2624	7.50952
ENSG00000136682	CBWD2	COBW domain containing 2	-1.58935	-2.36771	1.36265	1.93522		35.7061	48.655	30.6132	32.1572	62.2312	26.2833
ENSG00000165338	HECTD2	HECT domain containing E3 ubiquitin protein ligase 2	-1.58935	-1.75249	1.36265	1.87573		35.7061	48.655	30.6132	23.3871	43.8679	25.0317
ENSG00000142875	PRKACB	protein kinase, cAMP-dependent, catalytic, beta	-1.75484	-2.09411	1.362	1.31281		112.528	153.263	87.3377	122.782	161.189	76.9725
ENSG00000095752	IL11	interleukin 11	-20.6144	-7.58055	1.36025	-1.03735		245.615	334.098	16.207	98.4206	94.8771	12.5159
ENSG00000165905	GYLTL1B	glycosyltransferase-like 1B	-1.76358	-1.70664	1.35948	1.32848		279.157	379.509	215.193	257.258	341.762	200.254
ENSG00000006576	PHTF2	putative homeodomain transcription factor 2	-2.58813	-3.05667	1.35498	1.84751		163.382	221.38	85.5369	115.961	214.239	70.0888
ENSG00000183508	FAM46C	family with sequence similarity 46, member C	-1.51972	-1.7385	1.35312	1.5945		634.054	857.95	564.543	719.153	1146.69	659.586
ENSG00000167972	ABCA3	ATP-binding cassette, sub-family A (ABC1), member 3	-1.76708	-1.64547	1.35125	1.02508		1241.06	1676.98	949.009	2148.69	2202.58	1338.57
ENSG00000151151	IPMK	inositol polyphosphate multikinase	-1.62113	-2.98875	1.34903	2.03226		16.23	21.8947	13.5058	16.5658	33.6661	11.2643
ENSG00000197223	C1D	C1D nuclear receptor corepressor	-1.62113	-1.93756	1.34903	1.18596		124.43	167.86	103.545	124.731	147.927	76.3468
ENSG00000129451	KLK10	kallikrein-related peptidase 10	1.85056	2.8217	1.34903	1.30865		5.41001	7.29825	13.5058	3.89785	5.10092	14.3932
ENSG00000204161	C10orf128	chromosome 10 open reading frame 128	1.75803	1.74586	1.34903	1.29619		21.6401	29.193	51.3221	20.4637	26.5248	46.3087
ENSG00000187045	TMPRSS6	transmembrane protease, serine 6	-2.03542	-2.30438	1.34427	-1.25495		68.1662	91.6336	45.0194	240.692	191.795	83.2305
ENSG00000239474	KBTBD10	kelch repeat and BTB (POZ) domain containing 10	-1.6726	-2.11929	1.34386	1.29619		31.3781	42.1677	25.2109	20.4637	26.5248	12.5159
ENSG00000183161	FANCF	Fanconi anemia, complementation group F	-2.14618	-2.78583	1.34303	1.597		135.25	181.645	84.6365	172.48	275.45	98.8753
ENSG00000151470	C4orf33	chromosome 4 open reading frame 33	-1.70119	-2.13183	1.34114	1.69501		20.5581	27.5712	16.207	20.4637	34.6863	16.2706
ENSG00000188959	C9orf152	chromosome 9 open reading frame 152	2.31864	3.41758	1.34114	-1.22809		20.5581	27.5712	63.9276	8.77016	7.14129	24.4059
ENSG00000130477	UNC13A	unc-13 homolog A (C. elegans)	-2.4156	-2.07031	1.3388	1.27611		1681.43	2251.1	931.902	2327.99	2970.78	1434.94
ENSG00000175262	C1orf127	chromosome 1 open reading frame 127	-2.36257	-2.90643	1.33839	1.25216		793.108	1061.49	449.294	1083.6	1356.84	466.842
ENSG00000235453	C9orf133	chromosome 9 open reading frame 133	1.75433	1.63577	1.33832	-1.30542		30.2961	40.5458	71.1307	39.9529	30.6055	50.0634
ENSG00000174405	LIG4	ligase IV, DNA, ATP-dependent	-1.99599	-2.21245	1.33599	1.55402		49.7721	66.4951	33.3144	62.3655	96.9175	43.8055
ENSG00000170571	EMB	embigin	-2.42897	-3.89837	1.33404	2.55914		54.1001	72.1716	29.7128	43.8508	112.22	28.7865
ENSG00000213064	SFT2D2	SFT2 domain containing 2	-2.57055	-2.82572	1.33345	1.3118		83.3142	111.096	43.2186	80.8803	106.099	37.5476
ENSG00000164707	SLC13A4	solute carrier family 13 (sodium/sulfate symporters), member 4	-1.6627	-1.67551	1.33237	-1.16171		29.2141	38.924	23.4101	43.8508	37.7468	22.5285
ENSG00000101210	EEF1A2	eukaryotic translation elongation factor 1 alpha 2	-1.83248	-1.6375	1.33151	-1.09122		2824.03	3760.22	2051.98	5510.58	5049.91	3083.91
ENSG00000174010	KLHL15	kelch-like 15 (Drosophila)	-1.93772	-2.40652	1.33029	1.96694		43.2801	57.5751	29.7128	32.1572	63.2514	26.2833
ENSG00000075035	WSCD2	WSC domain containing 2	-2.12212	-2.60534	1.32972	1.51847		814.748	1083.38	510.52	1159.61	1760.84	675.856
ENSG00000168393	DTYMK	deoxythymidylate kinase (thymidylate kinase)	2.06392	2.33791	1.32717	-1.02727		51.9361	68.9279	142.261	55.5443	54.0697	126.41
ENSG00000155903	RASA2	RAS p21 protein activator 2	-2.95921	-1.72079	1.32597	1.24322		28.1321	37.3022	12.6054	15.5914	19.3835	11.2643
ENSG00000104450	SPAG1	sperm associated antigen 1	-1.75507	-1.86797	1.32462	1.1996		46.5261	61.6296	35.1151	46.7742	56.1101	30.0381
ENSG00000183137	C6orf182	chromosome 6 open reading frame 182	-1.58935	-1.78549	1.32257	1.60528		18.3941	24.3275	15.3066	14.6169	23.4642	13.1417
ENSG00000102760	C13orf15	chromosome 13 open reading frame 5	1.81355	1.59104	1.32257	1.19648		18.3941	24.3275	44.119	27.2849	32.6459	51.9408
ENSG00000167900	TK1	thymidine kinase 1, soluble	5.79224	10.6734	1.32257	-1.33726		36.7881	48.655	281.821	27.2849	20.4037	217.776
ENSG00000152969	JAKMIP1	janus kinase and microtubule interacting protein 1	-1.85129	-1.74667	1.32047	-1.04825		113.61	150.02	81.0349	208.535	198.936	113.894
ENSG00000039139	DNAH5	dynein, axonemal, heavy chain 5	-3.13703	-3.43	1.32007	1.86041		190.433	251.384	80.1345	144.22	268.308	78.2241
ENSG00000036828	CASR	calcium-sensing receptor	-2.28135	-2.45217	1.31884	1.33189		1531.03	2019.18	885.082	2337.73	3113.6	1269.73
ENSG00000214021	TTLL3	tubulin tyrosine ligase-like family, member 3	-1.86	-1.65168	1.31849	1.33244		116.856	154.074	82.8357	117.91	157.108	95.1205
ENSG00000182481	KPNA2	karyopherin alpha 2 (RAG cohort 1, importin alpha 1)	1.90343	1.67958	1.31155	1.31256		69.2482	90.8226	172.875	65.2889	85.6955	143.932
ENSG00000144893	MED12L	mediator complex subunit 12-like	-2.52176	-1.90193	1.31155	1.29325		17.312	22.7057	9.00388	16.5658	21.4239	11.2643
ENSG00000166803	KIAA0101	KIAA0101	6.18615	3.52712	1.31155	1.2563		8.65602	11.3528	70.2303	9.74462	12.2422	43.1797
ENSG00000133687	TMTC1	transmembrane and tetratricopeptide repeat containing 1	1.58619	1.75261	1.31155	1.22141		4.32801	5.67641	9.00388	11.6935	14.2826	25.0317
ENSG00000123338	NCKAP1L	NCK-associated protein 1-like	1.74481	2.14694	1.31155	-1.43277		8.65602	11.3528	19.8085	17.5403	12.2422	26.2833
ENSG00000124529	HIST1H4B	histone cluster 1, H4b	3.17238	3.61231	1.31155	-2.12263		8.65602	11.3528	36.0155	19.4892	9.18166	33.167
ENSG00000006075	CCL3	chemokine (C-C motif) ligand 3	2.22067	3.68047	1.31155	-6.04949		4.32801	5.67641	12.6054	18.5148	3.06055	11.2643
ENSG00000162687	KCNT2	potassium channel, subfamily T, member 2	-3.78265	-2.64912	1.31155	1.361		12.984	17.0292	4.50194	19.4892	26.5248	10.0127
ENSG00000162482	AKR7A3	aldo-keto reductase family 7, member A3 (aflatoxin aldehyde reductase)	3.39445	2.62891	1.31155	-1.63746		64.9202	85.1462	289.025	23.3871	14.2826	37.5476
ENSG00000142945	KIF2C	kinesin family member 2C	4.54708	15.3353	1.31155	-3.43866		12.984	17.0292	77.4334	17.5403	5.10092	78.2241
ENSG00000151229	SLC2A13	solute carrier family 2 (facilitated glucose transporter), member 13	-3.01976	-2.96934	1.3104	2.22471		176.366	231.111	76.533	93.5483	208.118	70.0888
ENSG00000162873	KLHDC8A	kelch domain containing 8A	-7.41288	-4.45595	1.30926	1.05629		265.091	347.072	46.8202	435.584	460.103	103.256
ENSG00000132356	PRKAA1	protein kinase, AMP-activated, alpha 1 catalytic subunit	-1.94612	-1.68182	1.30838	1.05993		191.515	250.573	128.756	156.888	166.29	98.8753
ENSG00000169213	RAB3B	RAB3B, member RAS oncogene family	-2.26007	-2.28503	1.30764	1.59589		1814.52	2372.74	1049.85	2259.78	3606.35	1578.25
ENSG00000172366	FAM195A	family with sequence similarity 195, member A	1.71732	1.75659	1.3072	-1.31338		93.0523	121.637	208.89	117.91	89.7762	157.7
ENSG00000033178	UBA6	ubiquitin-like modifier activating enzyme 6	-1.63087	-1.77076	1.30425	1.1992		83.3142	108.663	66.6287	53.5954	64.2716	36.296
ENSG00000113205	PCDHB3	protocadherin beta 3	-2.11913	-2.68767	1.30341	1.55761		24.8861	32.4367	15.3066	39.9529	62.2312	23.1543
ENSG00000087460	GNAS	GNAS complex locus	-2.19826	-2.29784	1.30299	1.13527		36938.5	48130.3	21894.7	64376.8	73085	31805.9
ENSG00000152954	NRSN1	neurensin 1	1.68832	2.14316	1.30263	-1.55659		45.4441	59.1969	99.9431	128.629	82.6349	177.099
ENSG00000179222	MAGED1	melanoma antigen family D, 1	-2.06369	-1.78103	1.30248	1.18732		2369.59	3086.35	1495.54	2942.87	3494.13	1961.86
ENSG00000114251	WNT5A	wingless-type MMTV integration site family, member 5A	-3.23798	-2.47163	1.30078	-1.16857		94.1343	122.448	37.8163	112.063	95.8973	38.7992
ENSG00000188993	LRRC66	leucine rich repeat containing 66	-2.92705	-4.14967	1.29906	3.25709		16.23	21.0838	7.20311	8.77016	28.5652	6.88372
ENSG00000182912	C21orf90	chromosome 21 open reading frame 90	-2.12876	-2.01061	1.29906	1.17382		16.23	21.0838	9.90427	32.1572	37.7468	18.7738
ENSG00000174485	DENND4A	DENN/MADD domain containing 4A	-1.8422	-1.95627	1.29714	1.59132		84.3962	109.474	59.4256	73.0846	116.301	59.4503
ENSG00000081842	PCDHA6	protocadherin alpha 6	-2.02642	-1.5178	1.29714	1.04692		28.1321	36.4912	18.0078	26.3105	27.545	18.148
ENSG00000162783	IER5	immediate early response 5	1.59192	1.63141	1.29594	-1.52423		51.9361	67.3061	107.146	73.0846	47.9486	78.2241
ENSG00000172572	PDE3A	phosphodiesterase 3A, cGMP-inhibited	-2.00743	-1.78187	1.29579	1.94231		115.774	150.02	74.7322	74.0591	143.846	80.7273
ENSG00000104219	ZDHHC2	zinc finger, DHHC-type containing 2	-1.62208	-2.29137	1.29555	1.45533		215.319	278.955	171.974	177.352	258.107	112.643
ENSG00000179097	HTR1F	5-hydroxytryptamine (serotonin) receptor 1F, G protein-coupled	-1.7112	-3.49334	1.29452	1.74487		11.902	15.4074	9.00388	8.77016	15.3028	4.38055
ENSG00000240053	LY6G5B	lymphocyte antigen 6 complex, locus G5B	-1.55563	-2.06495	1.29452	1.17009		11.902	15.4074	9.90427	16.5658	19.3835	9.3869
ENSG00000231340	ACTG1P10	actin, gamma 1 pseudogene 10	-1.90133	-3.02756	1.29452	-1.02866		11.902	15.4074	8.10349	13.6425	13.2624	4.38055
ENSG00000149295	DRD2	dopamine receptor D2	-2.44457	-4.4112	1.29452	-1.16283		11.902	15.4074	6.30272	54.5699	46.9285	10.6385
ENSG00000136104	RNASEH2B	ribonuclease H2, subunit B	1.63628	1.96715	1.29452	-1.28456		23.8041	30.8148	50.4217	38.004	29.5853	58.1988
ENSG00000107789	MINPP1	multiple inositol-polyphosphate phosphatase 1	-1.88703	-1.59696	1.29318	-1.21388		55.1822	71.3606	37.8163	59.4422	48.9688	30.6639
ENSG00000178031	ADAMTSL1	ADAMTS-like 1	-1.57325	-1.79561	1.29282	1.44665		86.5602	111.906	71.1307	107.191	155.068	86.3594
ENSG00000153879	CEBPG	CCAAT/enhancer binding protein (C/EBP), gamma	1.98342	2.10111	1.28951	-1.05399		73.5762	94.8772	188.181	93.5483	88.756	186.486
ENSG00000143479	DYRK3	dual-specificity tyrosine-(Y)-phosphorylation regulated kinase 3	-2.32268	-2.58766	1.28854	1.4956		61.6742	79.4698	34.2148	68.2123	102.018	39.425
ENSG00000112164	GLP1R	glucagon-like peptide 1 receptor	-2.43493	-2.38831	1.28789	1.4953		522.607	673.061	276.419	971.538	1452.74	608.271
ENSG00000068078	FGFR3	fibroblast growth factor receptor 3	1.6594	4.108	1.28681	-1.30252		57.3462	73.7934	122.453	43.8508	33.6661	138.3
ENSG00000180229	HERC2P3	hect domain and RLD 2 pseudogene 3	-1.99507	-2.50969	1.28584	1.17779		110.364	141.91	71.1307	101.344	119.362	47.5603
ENSG00000132554	RGS22	regulator of G-protein signaling 22	-2.16151	-2.17363	1.28479	3.35015		7.57402	9.731	4.50194	4.87231	16.3229	7.50952
ENSG00000118997	DNAH7	dynein, axonemal, heavy chain 7	-2.16151	-2.51944	1.28479	2.22471		15.148	19.462	9.00388	7.79569	17.3431	6.88372
ENSG00000114450	GNB4	guanine nucleotide binding protein (G protein), beta polypeptide 4	-2.16151	-2.49329	1.28479	1.29619		15.148	19.462	9.00388	20.4637	26.5248	10.6385
ENSG00000120324	PCDHB10	protocadherin beta 10	-3.3254	-3.07235	1.28479	1.28248		30.2961	38.924	11.705	38.9785	49.989	16.2706
ENSG00000197380	DACT3	dapper, antagonist of beta-catenin, homolog 3 (Xenopus laevis)	1.57297	1.62116	1.28479	-1.63746		15.148	19.462	30.6132	23.3871	14.2826	23.1543
ENSG00000115828	QPCT	glutaminyl-peptide cyclotransferase	-1.57468	-1.56243	1.28197	-1.01505		698.974	896.063	569.045	1073.86	1057.93	677.108
ENSG00000213190	MLLT11	myeloid/lymphoid or mixed-lineage leukemia (trithorax homolog, Drosophila); translocated to, 11	-1.79449	-1.93212	1.28133	1.26686		167.71	214.893	119.752	231.922	293.813	152.068
ENSG00000198862	RNF160	ring finger protein 160	-1.57131	-2.096	1.28033	1.38563		51.9361	66.4951	42.3182	33.1317	45.9083	21.9028
ENSG00000154642	C21orf91	chromosome 21 open reading frame 91	-3.35689	-1.79325	1.28033	1.15161		25.9681	33.2476	9.90427	29.2339	33.6661	18.7738
ENSG00000152952	PLOD2	procollagen-lysine, 2-oxoglutarate 5-dioxygenase 2	-2.61566	-3.52339	1.27876	1.20937		173.12	221.38	84.6365	113.038	136.705	38.7992
ENSG00000114346	ECT2	epithelial cell transforming sequence 2 oncogene	1.68464	1.53353	1.27849	1.39589		18.3941	23.5166	39.6171	11.6935	16.3229	25.0317
ENSG00000144040	SFXN5	sideroflexin 5	-1.55135	-1.76703	1.27757	1.24825		208.827	266.792	171.974	253.36	316.257	178.977
ENSG00000120370	GORAB	golgin, RAB6-interacting	-1.88314	-1.72079	1.27686	1.72969		29.2141	37.3022	19.8085	22.4126	38.767	22.5285
ENSG00000163527	STT3B	STT3, subunit of the oligosaccharyltransferase complex, homolog B (S. cerevisiae)	-1.68539	-1.85579	1.27567	1.28907		203.417	259.493	153.966	143.246	184.653	99.5011
ENSG00000101349	PAK7	p21 protein (Cdc42/Rac)-activated kinase 7	-1.53107	-2.2056	1.27408	2.0066		10.82	13.7856	9.00388	11.6935	23.4642	10.6385
ENSG00000120457	KCNJ5	potassium inwardly-rectifying channel, subfamily J, member 5	2.02473	3.68047	1.27408	1.57038		10.82	13.7856	27.912	3.89785	6.1211	22.5285
ENSG00000160991	ORAI2	ORAI calcium release-activated calcium modulator 2	-1.8292	-1.55016	1.27351	-1.02971		708.712	902.55	493.413	955.947	928.367	598.884
ENSG00000136750	GAD2	glutamate decarboxylase 2 (pancreatic islets and brain, 65kDa)	-1.5024	-1.58258	1.27208	1.3031		1422.83	1809.97	1204.72	2158.43	2812.65	1777.25
ENSG00000108582	CPD	carboxypeptidase D	-1.64646	-2.41643	1.27082	2.06421		223.975	284.632	172.875	206.586	426.437	176.474
ENSG00000163584	RPL22L1	ribosomal protein L22-like 1	2.83013	1.69088	1.27047	1.43328		202.335	257.061	727.514	81.8548	117.321	198.376
ENSG00000170903	KIAA1826	KIAA1826	-1.51366	-1.80522	1.27027	1.64157		127.676	162.183	107.146	121.808	199.956	110.765
ENSG00000164983	TMEM65	transmembrane protein 65	-1.80126	-1.51611	1.26992	-1.19141		77.9042	98.9318	54.9237	113.038	94.8771	62.5793
ENSG00000100116	GCAT	glycine C-acetyltransferase	2.65752	1.93358	1.26992	-1.26665		38.9521	49.4659	131.457	59.4422	46.9285	90.74
ENSG00000174945	AMZ1	archaelysin family metallopeptidase 1	-1.65115	-1.95627	1.26831	1.04692		14.066	17.8402	10.8047	23.3871	24.4844	12.5159
ENSG00000104267	CA2	carbonic anhydrase II	1.71597	3.11818	1.26831	1.00504		28.1321	35.6803	61.2264	24.3615	24.4844	76.3468
ENSG00000102962	CCL22	chemokine (C-C motif) ligand 22	-2.83055	-1.63023	1.26831	-1.11438		14.066	17.8402	6.30272	6.82123	6.1211	3.75476
ENSG00000112312	GMNN	geminin, DNA replication inhibitor	1.90103	1.90369	1.26831	1.12447		42.1981	53.5205	101.744	26.3105	29.5853	56.3214
ENSG00000197747	S100A10	S100 calcium binding protein A10	1.8821	2.25794	1.26831	-1.31451		337.585	428.164	805.847	281.619	214.239	483.738
ENSG00000182220	ATP6AP2	ATPase, H+ transporting, lysosomal accessory protein 2	-1.56303	-1.61551	1.26795	1.17298		344.077	436.273	279.12	477.486	560.081	346.689
ENSG00000174473	GALNTL6	UDP-N-acetyl-alpha-D-galactosamine:polypeptide N-acetylgalactosaminyltransferase-like 6	-2.21064	-2.44534	1.26471	1.57038		17.312	21.8947	9.90427	5.84677	9.18166	3.75476
ENSG00000183379	TMEM90A	transmembrane protein 90a	-2.67083	-3.5865	1.26379	1.57038		55.1822	69.7388	26.1113	42.8763	67.3321	18.7738
ENSG00000166448	TMEM130	transmembrane protein 130	-2.11131	-1.79407	1.26085	1.06146		91.9703	115.961	54.9237	210.484	223.42	124.533
ENSG00000196123	KIAA0895L	KIAA0895-like	-1.7642	-1.72222	1.26057	1.13154		306.207	385.996	218.794	421.942	477.446	277.226
ENSG00000171817	ZNF540	zinc finger protein 540	-1.5761	-1.56036	1.25909	1.25257		54.1001	68.117	43.2186	54.5699	68.3523	43.8055
ENSG00000165023	DIRAS2	DIRAS family, GTP-binding RAS-like 2	-1.51306	-2.0555	1.25909	-1.21868		27.0501	34.0585	22.5097	36.0551	29.5853	14.3932
ENSG00000163069	SGCB	sarcoglycan, beta (43kDa dystrophin-associated glycoprotein)	-1.66833	-1.80424	1.25829	1.11483		323.519	407.08	244.005	360.551	401.952	222.782
ENSG00000172260	NEGR1	neuronal growth regulator 1	-1.56967	-1.88019	1.25827	1.24053		117.938	148.398	94.5408	142.271	176.492	93.869
ENSG00000188687	SLC4A5	solute carrier family 4, sodium bicarbonate cotransporter, member 5	-2.6456	-2.62001	1.25802	1.62453		30.2961	38.1131	14.4062	28.2594	45.9083	17.5222
ENSG00000140403	DNAJA4	DnaJ (Hsp40) homolog, subfamily A, member 4	-1.52392	-1.65158	1.25617	1.09655		344.077	432.218	283.622	431.687	473.365	286.613
ENSG00000184678	HIST2H2BE	histone cluster 2, H2be	-2.23356	-1.71955	1.25585	1.2402		120.102	150.83	67.5291	126.68	157.108	91.3658
ENSG00000167601	AXL	AXL receptor tyrosine kinase	1.58426	1.88892	1.2542	-1.66778		53.0181	66.4951	105.345	107.191	64.2716	121.404
ENSG00000152270	PDE3B	phosphodiesterase 3B, cGMP-inhibited	-2.83619	-3.00413	1.25142	1.48187		232.631	291.119	102.644	201.714	298.914	99.5011
ENSG00000248019	FAM13AOS	FAM13A antisense RNA 1	-1.50105	-7.60772	1.2491	3.66422		9.73803	12.1637	8.10349	3.89785	14.2826	1.87738
ENSG00000173114	LRRN3	leucine rich repeat neuronal 3	-2.70189	-2.13183	1.2491	1.77976		9.73803	12.1637	4.50194	9.74462	17.3431	8.13531
ENSG00000155850	SLC26A2	solute carrier family 26 (sulfate transporter), member 2	-1.80126	-3.44159	1.2491	1.65762		25.9681	32.4367	18.0078	23.3871	38.767	11.2643
ENSG00000120868	APAF1	apoptotic peptidase activating factor 1	-2.18724	-1.75563	1.2491	1.54283		55.1822	68.9279	31.5136	55.5443	85.6955	48.8119
ENSG00000169442	CD52	CD52 molecule	2.88687	2.30029	1.2491	1.39589		3.24601	4.05458	11.705	2.92339	4.08074	9.3869
ENSG00000159110	IFNAR2	interferon (alpha, beta and omega) receptor 2	-2.07288	-1.54163	1.2491	1.2477		94.1343	117.583	56.7245	71.1357	88.756	57.573
ENSG00000100162	CENPM	centromere protein M	17.5433	8.95581	1.2491	-1.14622		3.24601	4.05458	71.1307	5.84677	5.10092	45.6829
ENSG00000138028	CGREF1	cell growth regulator with EF-hand domain 1	2.9979	1.67294	1.2491	-1.21569		6.49202	8.10916	24.3105	13.6425	11.222	18.7738
ENSG00000225663	FAM195B	family with sequence similarity 195, member B	1.57033	1.73607	1.2491	-1.26156		45.4441	56.7641	89.1384	68.2123	54.0697	93.869
ENSG00000145506	NKD2	naked cuticle homolog 2 (Drosophila)	5.10754	9.81459	1.2491	-1.27358		6.49202	8.10916	41.4179	3.89785	3.06055	30.0381
ENSG00000196932	TMEM26	transmembrane protein 26	1.9986	2.10313	1.2491	-1.36455		3.24601	4.05458	8.10349	9.74462	7.14129	15.019
ENSG00000123500	COL10A1	collagen, type X, alpha 1	-31.522	-13.0418	1.2491	-2.26856		22.7221	28.3821	0.900388	18.5148	8.16147	0.625793
ENSG00000241043	TIGD1L2	tigger transposable element derived 1-like 2	1.77653	1.63577	1.2491	-2.86555		3.24601	4.05458	7.20311	8.77016	3.06055	5.00634
ENSG00000131470	PSMC3IP	PSMC3 interacting protein	2.38722	5.64339	1.2491	-3.43866		12.984	16.2183	38.7167	17.5403	5.10092	28.7865
ENSG00000165997	ARL5B	ADP-ribosylation factor-like 5B	-1.6726	-1.95627	1.2491	2.6173		42.1981	52.7096	31.5136	11.6935	30.6055	15.6448
ENSG00000197044	ZNF441	zinc finger protein 441	-1.66783	-1.75563	1.2491	1.09927		32.4601	40.5458	24.3105	38.9785	42.8477	24.4059
ENSG00000173638	SLC19A1	solute carrier family 19 (folate transporter), member 1	1.75635	1.81979	1.2491	-1.01886		35.7061	44.6004	78.3338	31.1828	30.6055	55.6956
ENSG00000161664	ASB16	ankyrin repeat and SOCS box containing 16	-1.75335	-1.51314	1.24683	1.04073		119.02	148.398	84.6365	164.684	171.391	113.269
ENSG00000117643	MAN1C1	mannosidase, alpha, class 1C, member 1	-2.03465	-1.95817	1.243	1.05589		443.621	551.423	271.017	796.135	840.632	429.294
ENSG00000181458	TMEM45A	transmembrane protein 45A	-1.59617	-3.68839	1.24216	3.3838		116.856	145.154	90.9392	54.5699	184.653	50.0634
ENSG00000095397	DFNB31	deafness, autosomal recessive 31	-2.22087	-2.18062	1.24147	1.01757		283.485	351.938	158.468	417.07	424.397	194.622
ENSG00000104490	NCALD	neurocalcin delta	-2.03845	-1.78494	1.24142	1.25671		387.357	480.873	235.902	505.746	635.575	356.076
ENSG00000131435	PDLIM4	PDZ and LIM domain 4	-1.86267	-1.52008	1.24001	-1.03363		119.02	147.587	79.2342	218.279	211.178	138.926
ENSG00000182272	B4GALNT4	beta-1,4-N-acetyl-galactosaminyl transferase 4	-1.60653	-1.63023	1.23661	-1.31563		43.2801	53.5205	33.3144	71.1357	54.0697	33.167
ENSG00000204396	C6orf27	chromosome 6 open reading frame 27	-3.00863	-2.71513	1.23614	1.12162		604.84	747.665	248.507	860.45	965.094	355.45
ENSG00000106089	STX1A	syntaxin 1A (brain)	-2.5768	-2.08307	1.23511	-1.02646		1082	1336.39	518.624	1782.29	1736.35	833.556
ENSG00000136156	ITM2B	integral membrane protein 2B	-1.59263	-1.56431	1.23466	1.02768		917.538	1132.85	711.307	1060.21	1089.56	696.508
ENSG00000182580	EPHB3	EPH receptor B3	2.29998	11.3481	1.2344	-4.05953		18.3941	22.7057	52.2225	16.5658	4.08074	46.3087
ENSG00000166734	CASC4	cancer susceptibility candidate 4	-1.86642	-1.82651	1.23422	1.25481		526.935	650.355	348.45	544.724	683.523	374.224
ENSG00000134852	CLOCK	clock homolog (mouse)	-1.53107	-1.63023	1.23298	1.54762		134.168	165.427	108.047	112.063	173.431	106.385
ENSG00000102038	SMARCA1	SWI/SNF related, matrix associated, actin dependent regulator of chromatin, subfamily a, member 1	-1.56142	-1.57668	1.23236	1.29039		209.909	258.682	165.671	209.509	270.349	171.467
ENSG00000130037	KCNA5	potassium voltage-gated channel, shaker-related subfamily, member 5	-2.4845	-1.68786	1.23199	-1.00644		157.972	194.62	78.3338	210.484	209.138	123.907
ENSG00000204520	MICA	MHC class I polypeptide-related sequence A	1.99513	1.64854	1.22988	1.19648		42.1981	51.8987	103.545	27.2849	32.6459	53.8182
ENSG00000159248	GJD2	gap junction protein, delta 2, 36kDa	-6.56038	-6.96355	1.22897	1.46319		456.605	561.154	85.5369	899.428	1316.04	188.989
ENSG00000237172	B3GNT9	UDP-GlcNAc:betaGal beta-1,3-N-acetylglucosaminyltransferase 9	-1.97558	-1.74667	1.22803	1.07889		89.8062	110.285	55.8241	127.654	137.725	78.8499
ENSG00000198780	FAM169A	family with sequence similarity 169, member A	-1.87428	-1.94516	1.22784	3.14076		50.8541	62.4406	33.3144	34.1062	107.119	55.0698
ENSG00000082196	C1QTNF3	C1q and tumor necrosis factor related protein 3	-2.23705	-2.30617	1.22784	1.29194		50.8541	62.4406	27.912	45.7997	59.1707	25.6575
ENSG00000108244	KRT23	keratin 23 (histone deacetylase inducible)	3.07144	7.46318	1.22784	-2.14916		50.8541	62.4406	191.783	52.6209	24.4844	182.732
ENSG00000168917	TMEM22	transmembrane protein 22	-1.66173	-1.69722	1.22724	1.3261		86.5602	106.23	63.9276	58.4677	77.534	45.6829
ENSG00000186275	NBPF12	neuroblastoma breakpoint family, member 12	-2.02642	-1.95627	1.22639	-1.32664		23.8041	29.193	14.4062	24.3615	18.3633	9.3869
ENSG00000070882	OSBPL3	oxysterol binding protein-like 3	2.15898	2.65812	1.22639	-1.75117		11.902	14.5965	31.5136	10.7191	6.1211	16.2706
ENSG00000160957	RECQL4	RecQ protein-like 4	2.86836	2.94438	1.22639	-1.91036		23.8041	29.193	83.7361	38.9785	20.4037	60.0761
ENSG00000169116	PARM1	prostate androgen-regulated mucin-like protein 1	-2.11672	-1.93938	1.22598	1.27504		2875.96	3525.86	1665.72	3528.53	4499.01	2319.81
ENSG00000214548	MEG3	maternally expressed 3 (non-protein coding)	-2.52112	-2.57337	1.22466	1.40211		4645.04	5688.58	2256.37	3992.37	5597.75	2175.26
ENSG00000166407	LMO1	LIM domain only 1 (rhombotin 1)	-1.97119	-1.91111	1.22447	1.07799		307.289	376.265	190.882	328.394	354.004	185.235
ENSG00000213937	CLDN9	claudin 9	-2.08946	-1.81833	1.22447	-1.3422		76.8222	94.0663	45.0194	158.837	118.341	65.0825
ENSG00000122970	IFT81	intraflagellar transport 81 homolog (Chlamydomonas)	-1.89606	-1.65934	1.22361	1.38778		53.0181	64.8733	34.2148	41.9019	58.1505	35.0444
ENSG00000080298	RFX3	regulatory factor X, 3 (influences HLA class II expression)	-1.75386	-1.79531	1.22338	1.33944		73.5762	90.0117	51.3221	66.2634	88.756	49.4376
ENSG00000150672	DLG2	discs, large homolog 2 (Drosophila)	-2.24367	-2.11686	1.22325	1.68671		94.1343	115.15	51.3221	105.242	177.512	83.8563
ENSG00000132854	KANK4	KN motif and ankyrin repeat domains 4	-12.8954	-6.05512	1.22321	-1.72668		208.827	255.439	19.8085	45.7997	26.5248	4.38055
ENSG00000196391	ZNF774	zinc finger protein 774	-1.74497	-2.54723	1.2228	1.74487		20.5581	25.1384	14.4062	14.6169	25.5046	10.0127
ENSG00000158816	VWA5B1	von Willebrand factor A domain containing 5B1	-3.60252	-4.2567	1.22134	1.82242		29.2141	35.6803	9.90427	26.3105	47.9486	11.2643
ENSG00000170379	FAM115C	family with sequence similarity 115, member C	-1.80126	-1.53617	1.22134	1.09147		29.2141	35.6803	19.8085	45.7997	49.989	32.5412
ENSG00000121898	CPXM2	carboxypeptidase X (M14 family), member 2	2.56231	2.3076	1.21787	-1.00067		8.65602	10.5419	27.0116	21.4382	21.4239	49.4376
ENSG00000204965	PCDHA5	protocadherin alpha 5	-2.34164	-1.74266	1.21787	-1.10924		17.312	21.0838	9.00388	35.0806	31.6257	18.148
ENSG00000154760	SLFN13	schlafen family member 13	2.22067	3.98718	1.21787	-1.43277		8.65602	10.5419	23.4101	5.84677	4.08074	16.2706
ENSG00000183856	IQGAP3	IQ motif containing GTPase activating protein 3	10.7617	17.3289	1.21787	-2.14916		8.65602	10.5419	113.449	8.77016	4.08074	70.7146
ENSG00000170775	GPR37	G protein-coupled receptor 37 (endothelin receptor type B-like)	-1.6726	-1.54871	1.21787	1.20554		25.9681	31.6257	18.9082	32.1572	38.767	25.0317
ENSG00000171223	JUNB	jun B proto-oncogene	-2.97541	-2.67182	1.21549	-1.54128		1190.2	1446.67	486.21	1827.12	1185.45	443.687
ENSG00000163428	LRRC58	leucine rich repeat containing 58	1.77037	1.51767	1.21534	1.01202		120.102	145.965	258.411	116.935	118.341	179.603
ENSG00000163682	RPL9	ribosomal protein L9	2.00987	1.6093	1.21464	1.23106		815.83	990.94	1991.66	493.078	607.009	976.863
ENSG00000113369	ARRDC3	arrestin domain containing 3	-2.11524	-1.65287	1.21431	2.18358		170.956	207.595	98.1423	68.2123	148.947	90.1142
ENSG00000008056	SYN1	synapsin I	-1.67042	-1.56728	1.21373	-1.04917		366.799	445.193	266.515	533.031	508.052	324.161
ENSG00000164292	RHOBTB3	Rho-related BTB domain containing 3	-1.82804	-2.64391	1.21302	1.45287		502.049	608.998	333.144	668.481	971.215	367.341
ENSG00000182831	C16orf72	chromosome 16 open reading frame 72	-2.28731	-1.79743	1.21125	1.23902		107.118	129.747	56.7245	106.216	131.604	73.2178
ENSG00000167799	NUDT8	nudix (nucleoside diphosphate linked moiety X)-type motif 8	2.14409	3.59284	1.20746	-1.09164		19.4761	23.5166	50.4217	7.79569	7.14129	25.6575
ENSG00000214063	TSPAN4	tetraspanin 4	1.58138	1.52605	1.20645	-1.23475		44.3621	53.5205	84.6365	103.293	83.6551	127.662
ENSG00000159167	STC1	stanniocalcin 1	5.14015	4.96572	1.20419	1.33824		96.2983	115.961	596.057	112.063	149.967	744.694
ENSG00000145287	PLAC8	placenta-specific 8	-1.83128	-1.63023	1.20308	1.16325		41.1161	49.4659	27.0116	43.8508	51.0092	31.2897
ENSG00000134215	VAV3	vav 3 guanine nucleotide exchange factor	-1.73985	-2.05719	1.20196	1.35334		57.3462	68.9279	39.6171	39.9529	54.0697	26.2833
ENSG00000164038	NHEDC2	solute carrier family 9, subfamily B (NHA2, cation proton antiporter 2), member 2	-1.72379	-2.33071	1.20183	1.47374		120.102	144.343	83.7361	126.68	186.694	80.1015
ENSG00000136274	NACAD	NAC alpha domain containing	-2.15368	-2.00382	1.20059	-1.04422		111.446	133.801	62.1268	125.706	120.382	60.0761
ENSG00000169860	P2RY1	purinergic receptor P2Y, G-protein coupled, 1	-1.96501	-1.63023	1.19913	1.64516		32.4601	38.924	19.8085	20.4637	33.6661	20.6512
ENSG00000137571	SLCO5A1	solute carrier organic anion transporter family, member 5A1	-3.24227	-2.66159	1.19913	1.52279		48.6901	58.386	18.0078	53.5954	81.6147	30.6639
ENSG00000167670	CHAF1A	chromatin assembly factor 1, subunit A (p150)	2.93445	3.05372	1.19913	-1.34971		37.8701	45.4113	133.257	63.34	46.9285	143.307
ENSG00000091651	ORC6L	origin recognition complex, subunit 6	7.35596	2.17053	1.19913	3.40249		5.41001	6.48733	47.7206	3.89785	13.2624	28.7865
ENSG00000068615	REEP1	receptor accessory protein 1	-2.05858	-2.87513	1.19913	1.30194		43.2801	51.8987	25.2109	76.008	98.9578	34.4186
ENSG00000164318	EGFLAM	EGF-like, fibronectin type III and laminin G domains	3.19221	4.6444	1.19913	1.22141		5.41001	6.48733	20.7089	11.6935	14.2826	66.3341
ENSG00000240764	PCDHGC5	protocadherin gamma subfamily C, 5	-5.76403	-3.26045	1.19913	-1.00825		21.6401	25.9493	4.50194	18.5148	18.3633	5.63214
ENSG00000105122	RASAL3	RAS protein activator like 3	1.6655	1.76356	1.19913	-1.19398		5.41001	6.48733	10.8047	9.74462	8.16147	14.3932
ENSG00000174898	TMEM146	transmembrane protein 146	-2.88202	-1.86312	1.19913	-1.19398		10.82	12.9747	4.50194	9.74462	8.16147	4.38055
ENSG00000092470	WDR76	WD repeat domain 76	2.42886	1.93709	1.19913	-1.40764		21.6401	25.9493	63.0272	27.2849	19.3835	37.5476
ENSG00000127528	KLF2	Kruppel-like factor 2 (lung)	2.35946	2.35141	1.19913	-1.75117		5.41001	6.48733	15.3066	21.4382	12.2422	28.7865
ENSG00000126251	FFAR3	free fatty acid receptor 3	1.6655	7.36094	1.19913	-6.68628		5.41001	6.48733	10.8047	6.82123	1.02018	7.50952
ENSG00000175182	FAM131A	family with sequence similarity 131, member A	-1.53664	-1.57086	1.19841	1.0815		223.975	268.413	174.675	324.496	350.943	223.408
ENSG00000213639	PPP1CB	protein phosphatase 1, catalytic subunit, beta isozyme	-1.54394	-1.60341	1.19819	1.22516		690.318	827.135	535.731	497.95	610.07	380.482
ENSG00000117472	TSPAN1	tetraspanin 1	-5.72229	-5.93578	1.19775	1.60888		705.466	844.975	147.664	1112.84	1790.42	301.632
ENSG00000163697	APBB2	amyloid beta (A4) precursor protein-binding, family B, member 2	-2.14766	-1.79124	1.19759	1.78043		209.909	251.384	117.05	152.99	272.389	152.068
ENSG00000010278	CD9	CD9 molecule	2.02629	1.75364	1.19723	-1.04883		255.353	305.715	619.467	272.849	260.147	456.203
ENSG00000137872	SEMA6D	sema domain, transmembrane domain (TM), and cytoplasmic domain, (semaphorin) 6D	-1.96804	-2.77024	1.19508	1.62039		120.102	143.532	72.9314	152.99	247.905	89.4884
ENSG00000001561	ENPP4	ectonucleotide pyrophosphatase/phosphodiesterase 4 (putative)	-1.70809	-3.26045	1.19479	1.57038		74.6582	89.2008	52.2225	66.2634	104.059	31.9154
ENSG00000183722	LHFP	lipoma HMGIC fusion partner	3.0262	3.0336	1.19445	-1.26779		34.6241	41.3567	125.154	71.1357	56.1101	170.216
ENSG00000196963	PCDHB16	protocadherin beta 16	-2.26912	-2.37124	1.19176	1.45659		132.004	157.318	69.3299	112.063	163.229	68.8372
ENSG00000105974	CAV1	caveolin 1, caveolae protein, 22kDa	3.75517	3.09262	1.1911	-1.11438		60.5922	72.1716	271.017	109.14	97.9377	302.884
ENSG00000049192	ADAMTS6	ADAM metallopeptidase with thrombospondin type 1 motif, 6	-8.10567	-3.05667	1.19032	-1.27358		18.3941	21.8947	2.70116	19.4892	15.3028	5.00634
ENSG00000188643	S100A16	S100 calcium binding protein A16	1.66404	3.07138	1.18977	-1.52022		259.681	308.959	514.122	220.228	144.866	444.939
ENSG00000188486	H2AFX	H2A histone family, member X	1.81946	1.6741	1.18914	1.05794		81.1502	96.4991	175.576	92.5739	97.9377	163.958
ENSG00000170145	SIK2	salt-inducible kinase 2	-1.94093	-2.00786	1.1891	1.2963		1099.31	1307.2	673.49	1280.44	1659.84	826.673
ENSG00000131724	IL13RA1	interleukin 13 receptor, alpha 1	-1.96124	-2.41244	1.18694	1.43354		226.139	268.413	136.859	234.845	336.661	139.552
ENSG00000171435	KSR2	kinase suppressor of ras 2	-2.0385	-1.8202	1.18686	1.40043		317.027	376.265	184.58	300.134	420.316	230.918
ENSG00000117724	CENPF	centromere protein F, 350/400kDa (mitosin)	5.61011	4.64902	1.18664	1.53011		12.984	15.4074	86.4373	12.668	19.3835	90.1142
ENSG00000137834	SMAD6	SMAD family member 6	-1.7702	-1.834	1.18664	1.34604		38.9521	46.2222	26.1113	34.1062	45.9083	25.0317
ENSG00000102287	GABRE	gamma-aminobutyric acid (GABA) A receptor, epsilon	-1.7112	-1.87476	1.18664	1.33773		25.9681	30.8148	18.0078	17.5403	23.4642	12.5159
ENSG00000147113	CXorf36	chromosome X open reading frame 36	1.87004	1.86068	1.18664	-1.08254		12.984	15.4074	28.8124	33.1317	30.6055	56.9472
ENSG00000108798	ABI3	ABI family, member 3	1.98691	1.87741	1.18664	-1.53408		12.984	15.4074	30.6132	51.6465	33.6661	63.2051
ENSG00000077264	PAK3	p21 protein (Cdc42/Rac)-activated kinase 3	-3.35638	-2.81275	1.18648	1.86191		410.079	486.55	144.962	316.7	589.666	209.641
ENSG00000131094	C1QL1	complement component 1, q subcomponent-like 1	-3.57137	-2.7164	1.18578	-1.19142		862.356	1022.57	286.323	1705.31	1431.32	526.918
ENSG00000120328	PCDHB12	protocadherin beta 12	-2.32268	-1.89317	1.18463	1.39589		33.5421	39.7349	17.1074	26.3105	36.7266	19.3996
ENSG00000189266	PNRC2	proline-rich nuclear receptor coactivator 2	-1.59789	-1.9976	1.18449	1.01579		188.269	223.002	139.56	262.13	266.268	133.294
ENSG00000160013	PTGIR	prostaglandin I2 (prostacyclin) receptor (IP)	1.55447	1.79642	1.18336	-1.09164		20.5581	24.3275	37.8163	31.1828	28.5652	51.315
ENSG00000129566	TEP1	telomerase-associated protein 1	-2.76132	-2.58119	1.18191	1.44905		414.407	489.794	177.376	294.287	426.437	165.209
ENSG00000106268	NUDT1	nudix (nucleoside diphosphate linked moiety X)-type motif 1	2.58078	2.39788	1.18	-1.17227		50.8541	60.0078	154.867	52.6209	44.8881	107.636
ENSG00000144583	MARCH4	membrane-associated ring finger (C3HC4) 4, E3 ubiquitin protein ligase	-2.75376	-2.17641	1.17974	-1.07961		401.423	473.575	171.974	574.932	532.536	244.685
ENSG00000071539	TRIP13	thyroid hormone receptor interactor 13	7.77234	3.81679	1.17772	3.14076		7.57402	8.92008	69.3299	2.92339	9.18166	35.0444
ENSG00000198185	ZNF334	zinc finger protein 334	-1.56425	-1.93589	1.17772	2.84164		22.7221	26.7602	17.1074	13.6425	38.767	20.0254
ENSG00000174842	GLMN	glomulin, FKBP associated protein	-1.65115	-1.54871	1.17772	1.24322		15.148	17.8402	10.8047	15.5914	19.3835	12.5159
ENSG00000151468	CCDC3	coiled-coil domain containing 3	1.85056	2.48681	1.17772	-1.29079		22.7221	26.7602	49.5213	48.7231	37.7468	93.869
ENSG00000187741	FANCA	Fanconi anemia, complementation group A	6.662	3.12282	1.17772	-1.47619		7.57402	8.92008	59.4256	16.5658	11.222	35.0444
ENSG00000028137	TNFRSF1B	tumor necrosis factor receptor superfamily, member 1B	1.9515	1.88742	1.17772	-1.50625		22.7221	26.7602	52.2225	39.9529	26.5248	50.0634
ENSG00000132002	DNAJB1	DnaJ (Hsp40) homolog, subfamily B, member 1	1.83645	1.86833	1.17772	-1.68433		234.795	276.523	507.819	225.101	133.644	249.691
ENSG00000138944	KIAA1644	KIAA1644	-1.96266	-1.90654	1.17744	1.27854		418.735	493.037	251.208	770.799	985.498	516.905
ENSG00000136603	SKIL	SKI-like oncogene	-3.93536	-5.37534	1.17688	1.53885		138.496	162.994	41.4179	80.8803	124.462	23.1543
ENSG00000110092	CCND1	cyclin D1	2.56183	2.27264	1.17678	-1.06166		246.697	290.308	743.721	330.343	311.156	707.146
ENSG00000178401	DNAJC22	DnaJ (Hsp40) homolog, subfamily C, member 22	-2.60021	-1.96541	1.17678	-1.1477		123.348	145.154	55.8241	151.042	131.604	66.9599
ENSG00000165655	ZNF503	zinc finger protein 503	1.82412	1.88788	1.17672	-1.78053		115.774	136.234	248.507	187.097	105.079	198.376
ENSG00000154914	USP43	ubiquitin specific peptidase 43	-4.84625	-1.51378	1.17623	1.10351		77.9042	91.6336	18.9082	36.0551	39.7872	26.2833
ENSG00000130522	JUND	jun D proto-oncogene	1.53818	1.71549	1.17593	-1.50406		517.197	608.187	935.503	822.446	546.819	938.064
ENSG00000174827	PDZK1	PDZ domain containing 1	-2.05858	-1.63023	1.17562	1.06278		55.1822	64.8733	31.5136	64.3145	68.3523	41.9281
ENSG00000055044	NOP58	NOP58 ribonucleoprotein homolog (yeast)	1.82642	1.69684	1.17529	-1.17847		95.2163	111.906	204.388	92.5739	78.5542	133.294
ENSG00000169297	NR0B1	nuclear receptor subfamily 0, group B, member 1	1.52231	1.68351	1.17468	-1.35493		305.125	358.425	545.635	313.777	231.582	389.869
ENSG00000204177	BMS1P1	BMS1 pseudogene 1	-1.50803	-1.64987	1.17307	1.69118		49.7721	58.386	38.7167	50.672	85.6955	51.9408
ENSG00000162073	PAQR4	progestin and adipoQ receptor family member IV	2.0973	2.79443	1.17307	-1.16745		24.8861	29.193	61.2264	21.4382	18.3633	51.315
ENSG00000144655	CSRNP1	cysteine-serine-rich nuclear protein 1	-1.89132	-1.70879	1.17031	1.08431		421.981	493.848	261.113	491.129	532.536	311.645
ENSG00000148795	CYP17A1	cytochrome P450, family 17, subfamily A, polypeptide 1	-11.9823	-1.63023	1.17007	1.62854		212.073	248.14	20.7089	8.77016	14.2826	8.7611
ENSG00000094755	GABRP	gamma-aminobutyric acid (GABA) A receptor, pi	-4.68328	-1.91791	1.16916	1.30865		54.1001	63.2515	13.5058	15.5914	20.4037	10.6385
ENSG00000104341	LAPTM4B	lysosomal protein transmembrane 4 beta	-2.6056	-2.37315	1.16865	1.24039		638.382	746.043	286.323	743.514	922.246	388.617
ENSG00000069431	ABCC9	ATP-binding cassette, sub-family C (CFTR/MRP), member 9	-2.37166	-2.76233	1.16856	1.99569		164.464	192.187	81.0349	155.914	311.156	112.643
ENSG00000124406	ATP8A1	ATPase, aminophospholipid transporter (APLT), class I, type 8A, member 1	-2.08431	-2.84458	1.16743	2.79724		112.528	131.368	63.0272	62.3655	174.451	61.3277
ENSG00000114638	UPK1B	uroplakin 1B	3.48962	2.02898	1.16582	4.53666		9.73803	11.3528	39.6171	2.92339	13.2624	26.9091
ENSG00000054938	CHRDL2	chordin-like 2	-4.20294	-4.89068	1.16582	1.04692		9.73803	11.3528	2.70116	2.92339	3.06055	0.625793
ENSG00000175287	PHYHD1	phytanoyl-CoA dioxygenase domain containing 1	1.58619	2.26962	1.16582	-1.43277		19.4761	22.7057	36.0155	14.6169	10.2018	23.1543
ENSG00000173207	CKS1B	CDC28 protein kinase regulatory subunit 1B	1.81515	1.69711	1.1647	-1.01886		80.0682	93.2554	169.273	62.3655	61.211	103.882
ENSG00000175066	GK5	glycerol kinase 5 (putative)	-1.74122	-1.88595	1.16434	1.43647		60.5922	70.5497	40.5175	41.9019	60.1909	31.9154
ENSG00000116406	EDEM3	ER degradation enhancer, mannosidase alpha-like 3	-1.7738	-1.94412	1.16382	1.41555		225.057	261.926	147.664	138.374	195.875	100.753
ENSG00000139182	CLSTN3	calsyntenin 3	-2.17075	-1.63818	1.16381	1.03118		982.459	1143.39	526.727	1425.64	1470.09	897.387
ENSG00000196632	WNK3	WNK lysine deficient protein kinase 3	-2.13307	-1.57401	1.16295	1.33244		31.3781	36.4912	17.1074	21.4382	28.5652	18.148
ENSG00000113368	LMNB1	lamin B1	4.31797	4.18435	1.16295	-1.15986		31.3781	36.4912	157.568	33.1317	28.5652	119.526
ENSG00000135905	DOCK10	dedicator of cytokinesis 10	-1.64921	-1.89045	1.16125	1.58644		98.4623	114.339	69.3299	158.837	251.985	133.294
ENSG00000146216	TTBK1	tau tubulin kinase 1	-2.25157	-1.89639	1.15988	-1.40764		45.4441	52.7096	23.4101	81.8548	58.1505	30.6639
ENSG00000125872	LRRN4	leucine rich repeat neuronal 4	5.74761	4.11862	1.15825			11.902	13.7856	79.2342	0	7.14129	29.4123
ENSG00000146006	LRRTM2	leucine rich repeat transmembrane neuronal 2	-5.10357	-8.69454	1.15825	4.18768		11.902	13.7856	2.70116	3.89785	16.3229	1.87738
ENSG00000242419	PCDHGC4	protocadherin gamma subfamily C, 4	-1.91384	-3.91254	1.15825	1.67507		23.8041	27.5712	14.4062	14.6169	24.4844	6.25793
ENSG00000175832	ETV4	ets variant 4	2.25333	1.93838	1.15825	-1.18443		23.8041	27.5712	62.1268	30.2083	25.5046	49.4376
ENSG00000183454	GRIN2A	glutamate receptor, ionotropic, N-methyl D-aspartate 2A	-1.94101	-2.81985	1.15657	1.57038		87.6422	101.365	52.2225	124.731	195.875	69.463
ENSG00000165434	PGM2L1	phosphoglucomutase 2-like 1	-2.95559	-1.81136	1.15645	1.25005		163.382	188.944	63.9276	65.2889	81.6147	45.0571
ENSG00000112175	BMP5	bone morphogenetic protein 5	-1.68673	-2.34639	1.15631	1.24135		227.221	262.737	155.767	204.637	254.026	108.262
ENSG00000105825	TFPI2	tissue factor pathway inhibitor 2	6.01784	4.59346	1.15505	-1.17732		91.9703	106.23	639.276	51.6465	43.8679	201.505
ENSG00000164023	SGMS2	sphingomyelin synthase 2	-1.87428	-2.21637	1.15417	2.58525		108.2	124.881	66.6287	47.7486	123.442	55.6956
ENSG00000205364	MT1M	metallothionein 1M	4.44134	1.896	1.15301	1.43952		14.066	16.2183	72.0311	7.79569	11.222	21.277
ENSG00000171951	SCG2	secretogranin II	-5.24626	-4.39735	1.15294	1.39069		12860.7	14827.6	2826.32	12280.2	17077.9	3883.67
ENSG00000131389	SLC6A6	solute carrier family 6 (neurotransmitter transporter, taurine), member 6	-2.64731	-2.90735	1.15246	1.25147		1706.32	1966.47	742.82	2154.53	2696.35	927.425
ENSG00000149289	ZC3H12C	zinc finger CCCH-type containing 12C	-2.48098	-2.1824	1.1518	1.5799		102.79	118.394	47.7206	53.5954	84.6753	38.7992
ENSG00000161270	NPHS1	nephrosis 1, congenital, Finnish type (nephrin)	-1.60029	-1.563	1.15095	1.00375		151.48	174.347	108.947	189.046	189.754	121.404
ENSG00000198739	LRRTM3	leucine rich repeat transmembrane neuronal 3	-2.14618	-1.57449	1.14985	1.05627		78.9862	90.8226	42.3182	109.14	115.281	73.2178
ENSG00000099901	RANBP1	RAN binding protein 1	2.19653	2.01846	1.14917	-1.0649		162.3	186.511	409.677	160.786	150.987	304.761
ENSG00000141434	MEP1B	meprin A, beta	-4.1429	-4.51447	1.14917	2.35557		16.23	18.6511	4.50194	15.5914	36.7266	8.13531
ENSG00000120658	ENOX1	ecto-NOX disulfide-thiol exchanger 1	-1.88314	-1.80183	1.14917	1.57038		16.23	18.6511	9.90427	13.6425	21.4239	11.8901
ENSG00000151014	CCRN4L	CCR4 carbon catabolite repression 4-like (S. cerevisiae)	-1.51569	-2.26538	1.14917	1.34964		97.3803	111.906	73.8318	80.8803	109.16	48.1861
ENSG00000186767	SPIN4	spindlin family, member 4	-1.5761	-1.51907	1.14761	1.65091		34.6241	39.7349	25.2109	25.336	41.8275	27.5349
ENSG00000159618	GPR114	G protein-coupled receptor 114	-1.908	-2.69342	1.14623	1.17009		202.335	231.922	121.552	198.79	232.602	86.3594
ENSG00000136052	SLC41A2	solute carrier family 41, member 2	-2.47096	-1.77198	1.1456	1.41476		75.7402	86.7681	35.1151	36.0551	51.0092	28.7865
ENSG00000116574	RHOU	ras homolog family member U	-1.84519	-1.85508	1.14463	1.38194		59.5102	68.117	36.9159	48.7231	67.3321	36.296
ENSG00000167325	RRM1	ribonucleotide reductase M1	1.8051	1.80468	1.14426	1.16512		121.184	138.667	250.308	120.833	140.785	254.072
ENSG00000154229	PRKCA	protein kinase C, alpha	-1.71848	-1.50983	1.14403	1.34563		367.881	420.866	244.906	351.781	473.365	313.522
ENSG00000105278	ZFR2	zinc finger RNA binding protein 2	-1.66712	-1.52834	1.14391	1.42762		61.6742	70.5497	42.3182	32.1572	45.9083	30.0381
ENSG00000185684	EP400NL	EP400 N-terminal like	-1.96501	-1.84403	1.14203	1.20396		68.1662	77.848	39.6171	58.4677	70.3927	38.1734
ENSG00000159399	HK2	hexokinase 2	1.50288	2.33492	1.14148	-1.23249		70.3302	80.2807	120.652	38.9785	31.6257	73.8436
ENSG00000164418	GRIK2	glutamate receptor, ionotropic, kainate 2	-2.12084	-2.31994	1.1398	1.614		51.9361	59.1969	27.912	46.7742	75.4936	32.5412
ENSG00000157388	CACNA1D	calcium channel, voltage-dependent, L type, alpha 1D subunit	-1.62433	-1.53319	1.13959	1.14683		868.848	990.129	609.563	1194.69	1370.11	893.632
ENSG00000173786	CNP	2',3'-cyclic nucleotide 3' phosphodiesterase	-2.42822	-2.32715	1.13936	1.14114		1041.97	1187.18	488.911	1364.25	1556.8	668.973
ENSG00000144908	ALDH1L1	aldehyde dehydrogenase 1 family, member L1	1.59245	2.40253	1.13918	1.04692		54.1001	61.6296	98.1423	11.6935	12.2422	29.4123
ENSG00000125968	ID1	inhibitor of DNA binding 1, dominant negative helix-loop-helix protein	-10.7866	-12.3682	1.13856	-1.04154		733.598	835.244	77.4334	975.436	936.529	75.721
ENSG00000131507	NDFIP1	Nedd4 family interacting protein 1	-1.52587	-1.56601	1.1384	1.1884		627.562	714.417	468.202	648.991	771.259	492.499
ENSG00000197763	TXNRD3	thioredoxin reductase 3	-1.75837	-2.33902	1.13807	-1.21569		29.2141	33.2476	18.9082	40.9274	33.6661	14.3932
ENSG00000102057	KCND1	potassium voltage-gated channel, Shal-related subfamily, member 1	-2.0157	-1.57981	1.13628	-1.09744		67.0842	76.2261	37.8163	105.242	95.8973	60.7019
ENSG00000129244	ATP1B2	ATPase, Na+/K+ transporting, beta 2 polypeptide	2.39832	2.17323	1.13554	1.04692		35.7061	40.5458	97.2419	68.2123	71.4129	155.197
ENSG00000158691	ZSCAN12	zinc finger and SCAN domain containing 12	-1.56286	-1.84058	1.1338	2.15542		42.1981	47.8441	30.6132	16.5658	35.7064	19.3996
ENSG00000050438	SLC4A8	solute carrier family 4, sodium bicarbonate cotransporter, member 8	-2.89839	-2.5146	1.1338	1.57874		253.189	287.064	99.0427	305.007	481.527	191.493
ENSG00000057019	DCBLD2	discoidin, CUB and LCCL domain containing 2	1.60904	1.67922	1.1338	1.37301		84.3962	95.6881	153.966	59.4422	81.6147	137.049
ENSG00000157600	TMEM164	transmembrane protein 164	-2.39617	-2.00469	1.13199	1.18309		415.489	470.332	196.285	457.023	540.697	269.717
ENSG00000245910	SNHG6	small nucleolar RNA host gene 6 (non-protein coding)	2.60235	1.88905	1.13193	-1.092		366.799	415.189	1080.47	419.993	384.609	726.546
ENSG00000122861	PLAU	plasminogen activator, urokinase	1.76478	3.16762	1.13141	-1.22451		392.767	444.382	784.238	381.015	311.156	985.624
ENSG00000134962	KLB	klotho beta	-2.57766	-2.21544	1.131	1.23304		59.5102	67.3061	26.1113	43.8508	54.0697	24.4059
ENSG00000133135	RNF128	ring finger protein 128, E3 ubiquitin protein ligase	-1.54864	-1.51711	1.1302	1.26295		202.335	228.678	147.664	184.173	232.602	153.319
ENSG00000196620	UGT2B15	UDP glucuronosyltransferase 2 family, polypeptide B15	-18.1927	-1.81136	1.12978	1.36555		72.4942	81.9026	4.50194	22.4126	30.6055	16.8964
ENSG00000073536	NLE1	notchless homolog 1 (Drosophila)	1.68464	2.51071	1.12905	-1.82151		83.3142	94.0663	158.468	79.9059	43.8679	110.14
ENSG00000198300	ZIM2	zinc finger, imprinted 2	-2.58294	-3.01402	1.1279	1.6646		109.282	123.259	47.7206	97.4462	162.209	53.8182
ENSG00000182809	CRIP2	cysteine-rich protein 2	-1.8347	-1.71334	1.12658	-1.18811		1184.79	1334.77	727.514	1873.89	1577.2	920.542
ENSG00000171450	CDK5R2	cyclin-dependent kinase 5, regulatory subunit 2 (p39)	-1.85895	-1.5663	1.12613	-1.24271		417.653	470.332	253.009	745.463	599.868	382.985
ENSG00000138448	ITGAV	integrin, alpha V	-4.00995	-3.35597	1.12569	1.79132		538.837	606.565	151.265	300.134	537.637	160.203
ENSG00000113384	GOLPH3	golgi phosphoprotein 3 (coat-protein)	-1.52058	-1.51228	1.12509	-1.06427		449.031	505.201	332.243	389.785	366.246	242.182
ENSG00000137752	CASP1	caspase 1, apoptosis-related cysteine peptidase	1.85056	1.71755	1.12419	5.2346		8.65602	9.731	18.0078	1.94892	10.2018	17.5222
ENSG00000186185	KIF18B	kinesin family member 18B	5.55167	5.98077	1.12419	4.18768		4.32801	4.8655	27.0116	0.974462	4.08074	24.4059
ENSG00000165325	CCDC67	coiled-coil domain containing 67	-2.70189	-2.2056	1.12419	3.0099		4.32801	4.8655	1.80078	7.79569	23.4642	10.6385
ENSG00000184611	KCNH7	potassium voltage-gated channel, subfamily H (eag-related), member 7	-1.54394	-3.80386	1.12419	2.09384		8.65602	9.731	6.30272	13.6425	28.5652	7.50952
ENSG00000135476	ESPL1	extra spindle pole bodies homolog 1 (S. cerevisiae)	8.7593	4.18235	1.12419	1.91935		6.49202	7.29825	63.9276	5.84677	11.222	46.9345
ENSG00000137672	TRPC6	transient receptor potential cation channel, subfamily C, member 6	-2.02642	-2.03778	1.12419	1.90349		6.49202	7.29825	3.60155	10.7191	20.4037	10.0127
ENSG00000214272	FER1L5	fer-1-like 5 (C. elegans)	-3.60252	-2.22304	1.12419	1.74487		8.65602	9.731	2.70116	8.77016	15.3028	6.88372
ENSG00000167600	CYP2S1	cytochrome P450, family 2, subfamily S, polypeptide 1	1.85056	3.22041	1.12419	1.39589		4.32801	4.8655	9.00388	5.84677	8.16147	26.2833
ENSG00000080839	RBL1	retinoblastoma-like 1 (p107)	2.77584	1.53353	1.12419	1.39589		8.65602	9.731	27.0116	8.77016	12.2422	18.7738
ENSG00000109511	ANXA10	annexin A10	2.37769	2.24918	1.12419	1.17779		71.4122	80.2807	190.882	7.79569	9.18166	20.6512
ENSG00000132259	CNGA4	cyclic nucleotide gated channel alpha 4	-5.40378	-2.96405	1.12419	1.10202		8.65602	9.731	1.80078	18.5148	20.4037	6.88372
ENSG00000187513	GJA4	gap junction protein, alpha 4, 37kDa	4.62639	3.53241	1.12419	1.01202		12.984	14.5965	67.5291	29.2339	29.5853	104.507
ENSG00000138430	OLA1	Obg-like ATPase 1	1.636	1.738	1.12419	-1.03478		149.316	167.86	274.618	152.016	146.906	255.324
ENSG00000172346	CSDC2	cold shock domain containing C2, RNA binding	-1.7702	-1.56752	1.12419	-1.18443		41.1161	46.2222	26.1113	30.2083	25.5046	16.2706
ENSG00000078487	ZCWPW1	zinc finger, CW type with PWWP domain 1	1.51129	2.07027	1.12419	-1.23378		25.9681	29.193	44.119	30.2083	24.4844	50.6892
ENSG00000131153	GINS2	GINS complex subunit 2 (Psf2 homolog)	2.74499	2.40031	1.12419	-1.32895		25.9681	29.193	80.1345	31.1828	23.4642	56.3214
ENSG00000154027	AK5	adenylate kinase 5	2.08188	3.14374	1.12419	-1.55217		17.312	19.462	40.5175	25.336	16.3229	51.315
ENSG00000120075	HOXB5	homeobox B5	2.46741	1.91691	1.12419	-1.55217		6.49202	7.29825	18.0078	12.668	8.16147	15.6448
ENSG00000197977	ELOVL2	ELOVL fatty acid elongase 2	1.75803	5.82741	1.12419	-1.91036		8.65602	9.731	17.1074	3.89785	2.04037	11.8901
ENSG00000232956	C7orf40	chromosome 7 open reading frame 40	1.6655	6.33859	1.12419	-3.18394		8.65602	9.731	16.207	9.74462	3.06055	19.3996
ENSG00000159871	LYPD5	LY6/PLAUR domain containing 5	2.96089	2.10313	1.12419	-3.27491		6.49202	7.29825	21.6093	23.3871	7.14129	15.019
ENSG00000163823	CCR1	chemokine (C-C motif) receptor 1	4.07123	22.6962	1.12419	-9.55182		6.49202	7.29825	29.7128	9.74462	1.02018	23.1543
ENSG00000188647	PTAR1	protein prenyltransferase alpha subunit repeat containing 1	-1.55563	-2.77676	1.12419	2.19287		123.348	138.667	89.1384	72.1102	158.129	56.9472
ENSG00000163611	CCDC52	coiled-coil domain containing 52	-1.67026	-1.75404	1.12419	2.02246		73.5762	82.7135	49.5213	42.8763	86.7156	49.4376
ENSG00000130755	GMFG	glia maturation factor, gamma	2.73882	1.75659	1.12419	1.21222		21.6401	24.3275	66.6287	37.0295	44.8881	78.8499
ENSG00000135636	DYSF	dysferlin, limb girdle muscular dystrophy 2B (autosomal recessive)	2.2471	2.24671	1.12419	-1.03574		30.2961	34.0585	76.533	87.7016	84.6753	190.241
ENSG00000135069	PSAT1	phosphoserine aminotransferase 1	3.30457	2.68819	1.12419	-1.51705		60.5922	68.117	225.097	52.6209	34.6863	93.2432
ENSG00000186487	MYT1L	myelin transcription factor 1-like	-1.95903	-2.59717	1.1223	1.26018		215.319	241.653	123.353	263.105	331.56	127.662
ENSG00000074590	NUAK1	NUAK family, SNF1-like kinase, 1	-2.1697	-1.59836	1.12207	1.26049		191.515	214.893	99.0427	243.615	307.075	192.118
ENSG00000168453	HR	hairless homolog (mouse)	-3.1522	-3.26045	1.11919	-1.03293		81.1502	90.8226	28.8124	181.25	175.472	53.8182
ENSG00000177875	C12orf68	chromosome 12 open reading frame 68	-2.63518	-1.87174	1.11712	-1.03992		114.692	128.125	48.621	131.552	126.503	67.5856
ENSG00000136235	GPNMB	glycoprotein (transmembrane) nmb	2.20576	5.00953	1.11669	-1.50707		108.2	120.827	266.515	138.374	91.8166	459.958
ENSG00000071282	LMCD1	LIM and cysteine-rich domains 1	-1.94695	-1.66158	1.11659	-1.08855		320.273	357.614	183.679	294.287	270.349	162.706
ENSG00000166833	NAV2	neuron navigator 2	-2.90833	-3.50487	1.11592	1.36021		931.605	1039.59	357.454	1172.28	1594.55	454.952
ENSG00000205856	C22orf42	chromosome 22 open reading frame 42	-3.18872	-2.48714	1.11567	1.38426		95.2163	106.23	33.3144	87.7016	121.402	48.8119
ENSG00000142303	ADAMTS10	ADAM metallopeptidase with thrombospondin type 1 motif, 10	-2.31338	-1.82585	1.11567	-1.21103		95.2163	106.23	45.9198	69.1868	57.1303	31.2897
ENSG00000131725	WDR44	WD repeat domain 44	-1.92134	-1.6996	1.11547	1.65481		93.0523	103.797	54.0233	60.4166	99.978	58.8245
ENSG00000173281	PPP1R3B	protein phosphatase 1, regulatory subunit 3B	-2.19384	-2.00474	1.11248	-1.01816		69.2482	77.0371	35.1151	94.5228	92.8367	46.3087
ENSG00000223839	FAM95B1	family with sequence similarity 95, member B1	-2.51085	-3.45608	1.1121	1.5413		67.0842	74.6043	29.7128	35.0806	54.0697	15.6448
ENSG00000133657	ATP13A3	ATPase type 13A3	-1.77221	-1.81201	1.11166	1.84856		355.979	395.727	223.296	170.531	315.237	173.97
ENSG00000007402	CACNA2D2	calcium channel, voltage-dependent, alpha 2/delta subunit 2	-1.56874	-1.52415	1.11094	-1.138		1437.98	1597.51	1018.34	2402.05	2110.76	1384.88
ENSG00000187889	C1orf168	chromosome 1 open reading frame 168	-1.67559	-2.04469	1.11031	1.98646		58.4282	64.8733	38.7167	38.004	75.4936	36.9218
ENSG00000096093	EFHC1	EF-hand domain (C-terminal) containing 1	-1.56631	-2.28606	1.11031	1.74965		87.6422	97.31	62.1268	71.1357	124.462	54.444
ENSG00000157741	UBN2	ubinuclein 2	-1.89385	-1.58494	1.1094	1.29022		164.464	182.456	96.3415	138.374	178.532	112.643
ENSG00000117318	ID3	inhibitor of DNA binding 3, dominant negative helix-loop-helix protein	-2.45626	-2.36278	1.1094	-1.08505		657.858	729.825	297.128	871.169	802.885	339.806
ENSG00000221926	TRIM16	tripartite motif containing 16	2.3407	1.69868	1.1092	1.29619		27.0501	30.0039	70.2303	20.4637	26.5248	45.0571
ENSG00000130518	KIAA1683	KIAA1683	-2.25157	-1.66419	1.10835	1.193		76.8222	85.1462	37.8163	83.8037	99.978	60.0761
ENSG00000106546	AHR	aryl hydrocarbon receptor	1.54774	1.7869	1.10741	-1.10054		72.4942	80.2807	124.254	51.6465	46.9285	83.8563
ENSG00000080854	IGSF9B	immunoglobulin superfamily, member 9B	-1.95136	-2.13411	1.10715	-1.30011		47.6081	52.7096	27.0116	95.4972	73.4532	34.4186
ENSG00000197859	ADAMTSL2	ADAMTS-like 2	-5.27218	-3.24702	1.10692	-1.42619		939.179	1039.59	197.185	2109.71	1479.27	455.577
ENSG00000136942	RPL35	ribosomal protein L35	2.09989	1.73002	1.10577	-1.09634		3391	3749.68	7873.89	3050.07	2782.04	4812.97
ENSG00000082269	FAM135A	family with sequence similarity 135, member A	-1.72043	-3.35496	1.10564	2.18622		109.282	120.827	70.2303	66.2634	144.866	43.1797
ENSG00000078018	MAP2	microtubule-associated protein 2	-1.94382	-2.60927	1.10512	1.75149		850.454	939.852	483.508	667.506	1169.13	448.068
ENSG00000152601	MBNL1	muscleblind-like splicing regulator 1	-1.54176	-1.90193	1.10504	1.88568		296.469	327.61	212.492	166.633	314.217	165.209
ENSG00000177272	KCNA3	potassium voltage-gated channel, shaker-related subfamily, member 3	-1.68118	-1.6768	1.10447	1.50757		20.5581	22.7057	13.5058	24.3615	36.7266	21.9028
ENSG00000166851	PLK1	polo-like kinase 1	6.2258	6.32783	1.10447	-1.96064		20.5581	22.7057	141.361	38.004	19.3835	122.655
ENSG00000117477	C1orf114	chromosome 1 open reading frame 114	-1.84519	-1.55777	1.10447	1.12544		61.6742	68.117	36.9159	38.9785	43.8679	28.1607
ENSG00000167552	TUBA1A	tubulin, alpha 1a	-2.42632	-2.19668	1.10436	-1.03249		3374.77	3726.97	1536.06	4685.21	4537.78	2065.74
ENSG00000076555	ACACB	acetyl-CoA carboxylase beta	-1.66967	-1.83738	1.10274	1.07729		718.45	792.265	474.505	772.748	832.47	453.074
ENSG00000138080	EMILIN1	elastin microfibril interfacer 1	-2.36124	-1.66087	1.1024	-1.55085		372.209	410.324	173.775	428.763	276.47	166.461
ENSG00000129317	PUS7L	pseudouridylate synthase 7 homolog (S. cerevisiae)-like	-2.25157	-1.84759	1.10215	1.48314		18.3941	20.2729	9.00388	11.6935	17.3431	9.3869
ENSG00000177839	PCDHB9	protocadherin beta 9	-2.25157	-3.26045	1.10215	1.18651		18.3941	20.2729	9.00388	29.2339	34.6863	10.6385
ENSG00000089505	CMTM1	CKLF-like MARVEL transmembrane domain containing 1	-5.62894	-1.77843	1.10215	1.1421		18.3941	20.2729	3.60155	10.7191	12.2422	6.88372
ENSG00000221866	PLXNA4	plexin A4	-7.50525	-5.06228	1.10215	-1.03613		18.3941	20.2729	2.70116	62.3655	60.1909	11.8901
ENSG00000120256	LRP11	low density lipoprotein receptor-related protein 11	-1.70585	-1.81467	1.102	1.1885		657.858	724.959	424.983	785.416	933.468	514.402
ENSG00000182158	CREB3L2	cAMP responsive element binding protein 3-like 2	-1.61828	-1.66751	1.10115	1.36925		1003.02	1104.47	682.494	1199.56	1642.5	984.998
ENSG00000182985	CADM1	cell adhesion molecule 1	-1.84784	-1.98615	1.10106	1.33436		701.138	771.992	417.78	823.42	1098.74	553.201
ENSG00000149633	KIAA175	KIAA175	-6.14547	-4.07556	1.10047	-1.27994		85.4782	94.0663	15.3066	65.2889	51.0092	12.5159
ENSG00000172292	LASS6	ceramide synthase 6	-1.62113	-2.05507	1.10027	1.4915		152.562	167.86	103.545	142.271	212.198	103.256
ENSG00000014257	ACPP	acid phosphatase, prostate	-8.87764	-5.43409	1.10027	1.40631		50.8541	55.9532	6.30272	65.2889	91.8166	16.8964
ENSG00000165359	DDX26B	DEAD/H (Asp-Glu-Ala-Asp/His) box polypeptide 26B	-2.8247	-2.096	1.10027	1.1217		50.8541	55.9532	19.8085	40.9274	45.9083	21.9028
ENSG00000111647	UHRF1BP1L	UHRF1 binding protein 1-like	-1.56425	-1.85253	1.09921	1.11375		48.6901	53.5205	34.2148	45.7997	51.0092	27.5349
ENSG00000163995	ABLIM2	actin binding LIM protein family, member 2	-2.58766	-2.57481	1.09809	-1.16624		434.965	477.63	184.58	839.986	720.25	279.729
ENSG00000167772	ANGPTL4	angiopoietin-like 4	-8.72918	-2.46475	1.09804	-1.21842		93.0523	102.175	11.705	157.863	129.563	52.5666
ENSG00000223865	HLA-DPB1	major histocompatibility complex, class II, DP beta 1	1.62144	1.69153	1.09804	-1.24463		46.5261	51.0877	82.8357	41.9019	33.6661	56.9472
ENSG00000106025	TSPAN12	tetraspanin 12	-1.95006	-2.69342	1.09774	1.45547		183.941	201.918	103.545	159.812	232.602	86.3594
ENSG00000078401	EDN1	endothelin 1	1.65196	1.8019	1.09742	-1.49247		30.2961	33.2476	54.9237	24.3615	16.3229	29.4123
ENSG00000110881	ACCN2	acid-sensing (proton-gated) ion channel 1	-2.84409	-2.00643	1.09677	1.0692		44.3621	48.655	17.1074	45.7997	48.9688	24.4059
ENSG00000101311	FERMT1	fermitin family member 1	1.6655	2.96482	1.09536	-1.00825		28.1321	30.8148	51.3221	18.5148	18.3633	54.444
ENSG00000136383	ALPK3	alpha-kinase 3	-2.36109	-2.61108	1.09486	1.13571		1852.39	2028.1	858.97	2412.77	2740.21	1049.45
ENSG00000065413	ANKRD44	ankyrin repeat domain 44	-1.65716	-1.88763	1.09445	1.09677		68.1662	74.6043	45.0194	61.3911	67.3321	35.6702
ENSG00000147571	CRH	corticotropin releasing hormone	2.01505	2.16938	1.0938	-1.18815		40.0341	43.7895	88.238	49.6975	41.8275	90.74
ENSG00000145592	RPL37	ribosomal protein L37	1.80091	1.5668	1.09265	1.01304		5720.55	6250.54	11256.7	4335.38	4391.89	6881.22
ENSG00000166558	SLC38A8	solute carrier family 38, member 8	-3.93002	-2.03778	1.09012	-2.35612		35.7061	38.924	9.90427	36.0551	15.3028	7.50952
ENSG00000075240	GRAMD4	GRAM domain containing 4	-1.92992	-1.68499	1.0888	-1.16055		446.867	486.55	252.109	473.588	408.074	242.182
ENSG00000099800	TIMM13	translocase of inner mitochondrial membrane 13 homolog (yeast)	1.5719	1.52823	1.08847	-1.26135		578.872	630.082	990.427	670.43	531.516	812.279
ENSG00000229807	XIST	X (inactive)-specific transcript (non-protein coding)	-1.56479	-2.11451	1.08837	1.70849		2524.31	2747.38	1755.76	1373.99	2347.44	1110.16
ENSG00000138496	PARP9	poly (ADP-ribose) polymerase family, member 9	-1.7078	-1.59033	1.08766	1.20202		299.715	325.988	190.882	236.794	284.631	178.977
ENSG00000106701	FSD1L	fibronectin type III and SPRY domain containing 1-like	-1.62553	-2.50221	1.08745	1.77171		55.1822	60.0078	36.9159	38.004	67.3321	26.9091
ENSG00000123374	CDK2	cyclin-dependent kinase 2	1.69741	1.80108	1.08671	1.06968		64.9202	70.5497	119.752	44.8252	47.9486	86.3594
ENSG00000124151	NCOA3	nuclear receptor coactivator 3	-2.69729	-3.23373	1.08625	1.80968		438.211	476.008	176.476	272.849	493.769	152.694
ENSG00000187957	DNER	delta/notch-like EGF repeat containing	-1.58005	-2.11489	1.08617	1.33413		74.6582	81.0916	51.3221	110.114	146.906	69.463
ENSG00000196482	ESRRG	estrogen-related receptor gamma	-1.63961	-2.03778	1.08595	1.53959		53.0181	57.5751	35.1151	33.1317	51.0092	25.0317
ENSG00000143226	FCGR2A	Fc fragment of IgG, low affinity IIa, receptor (CD32)	2.05324	1.55311	1.08542	-1.21938		94.1343	102.175	209.79	116.935	95.8973	148.939
ENSG00000155052	CNTNAP5	contactin associated protein-like 5	-3.78265	-6.72468	1.08542	2.76387		62.7562	68.117	18.0078	24.3615	67.3321	10.0127
ENSG00000134013	LOXL2	lysyl oxidase-like 2	1.63754	1.58173	1.08515	-1.23719		207.745	225.435	369.159	530.107	428.477	677.734
ENSG00000148935	GAS2	growth arrest-specific 2	-2.25157	-4.70612	1.08474	1.497		82.2322	89.2008	39.6171	104.267	156.088	33.167
ENSG00000164032	H2AFZ	H2A histone family, member Z	1.86209	1.67981	1.08426	-1.10213		264.009	286.253	533.03	219.254	198.936	334.173
ENSG00000186340	THBS2	thrombospondin 2	2.14459	2.17704	1.08358	-1.10467		349.487	378.698	812.15	424.865	384.609	837.311
ENSG00000115461	IGFBP5	insulin-like growth factor binding protein 5	-2.85508	-2.22918	1.08255	-1.08985		4732.68	5123.37	1794.47	9786.52	8979.66	4028.23
ENSG00000118004	COLEC11	collectin sub-family member 11	3.67264	3.33543	1.08255	1.39589		9.73803	10.5419	38.7167	11.6935	16.3229	54.444
ENSG00000047648	ARHGAP6	Rho GTPase activating protein 6	1.6228	4.53925	1.08255	1.04692		9.73803	10.5419	17.1074	4.87231	5.10092	23.1543
ENSG00000122140	MRPS2	mitochondrial ribosomal protein S2	1.71888	1.827	1.08255	-1.2438		155.808	168.671	289.925	176.378	141.806	259.078
ENSG00000008277	ADAM22	ADAM metallopeptidase domain 22	-2.24274	-2.31452	1.08161	1.36813		95.2163	102.986	45.9198	85.7526	117.321	50.6892
ENSG00000174576	NPAS4	neuronal PAS domain protein 4	-13.9598	-6.11335	1.08061	1.36555		46.5261	50.2768	3.60155	22.4126	30.6055	5.00634
ENSG00000177600	RPLP2	ribosomal protein, large, P2	1.73352	1.61668	1.07955	-1.37194		3451.59	3726.16	6459.38	4362.67	3179.91	5140.89
ENSG00000227051	C14orf132	chromosome 14 open reading frame 132	-2.53235	-1.94468	1.07949	1.06518		1941.11	2095.41	827.457	2570.63	2738.17	1408.03
ENSG00000006071	ABCC8	ATP-binding cassette, sub-family C (CFTR/MRP), member 8	-1.89018	-1.60729	1.07745	1.01089		9246.8	9962.92	5270.87	15061.3	15225.2	9472.63
ENSG00000133119	RFC3	replication factor C (activator 1) 3, 38kDa	2.79997	1.72522	1.07735	1.39589		17.312	18.6511	52.2225	11.6935	16.3229	28.1607
ENSG00000170989	S1PR1	sphingosine-1-phosphate receptor 1	1.59309	3.01594	1.07735	1.01863		17.312	18.6511	29.7128	36.0551	36.7266	110.765
ENSG00000162063	CCNF	cyclin F	2.38963	2.30029	1.07735	-1.501		34.6241	37.3022	89.1384	42.8763	28.5652	65.7083
ENSG00000198518	HIST1H4E	histone cluster 1, H4e	2.17239	3.64439	1.07735	-2.24749		17.312	18.6511	40.5175	38.9785	17.3431	63.2051
ENSG00000164050	PLXNB1	plexin B1	-1.86205	-1.59846	1.077	-1.08107		876.422	943.907	506.919	1054.37	975.296	610.148
ENSG00000111885	MAN1A1	mannosidase, alpha, class 1A, member 1	-2.26831	-3.12136	1.07687	1.29886		1173.97	1264.22	557.34	1198.59	1556.8	498.757
ENSG00000172216	CEBPB	CCAAT/enhancer binding protein (C/EBP), beta	1.65097	2.56064	1.07629	-1.98811		143.906	154.885	255.71	174.429	87.7358	224.66
ENSG00000179431	FJX1	four jointed box 1 (Drosophila)	2.05244	1.98179	1.07531	1.18348		24.8861	26.7602	54.9237	22.4126	26.5248	52.5666
ENSG00000180875	GREM2	gremlin 2	2.62443	2.04471	1.07531	-1.05573		24.8861	26.7602	70.2303	61.3911	58.1505	118.901
ENSG00000171557	FGG	fibrinogen gamma chain	-3.10217	-6.28801	1.07485	1.94944		304.043	326.799	105.345	28.2594	55.0899	8.7611
ENSG00000105559	PLEKHA4	pleckstrin homology domain containing, family A (phosphoinositide binding specific) member 4	1.6655	2.33681	1.07385	-1.78907		72.4942	77.848	129.656	114.986	64.2716	150.19
ENSG00000135655	USP15	ubiquitin specific peptidase 15	-1.53979	-2.06325	1.07355	1.46208		80.0682	85.9571	55.8241	56.5188	82.6349	40.0508
ENSG00000176058	C9orf75	chromosome 9 open reading frame 75	1.70369	1.7765	1.07309	1.08936		142.824	153.263	261.113	72.1102	78.5542	139.552
ENSG00000186638	KIF24	kinesin family member 24	2.27618	2.96482	1.07066	2.09384		15.148	16.2183	36.9159	2.92339	6.1211	18.148
ENSG00000135451	TROAP	trophinin associated protein (tastin)	5.77374	6.74753	1.07066	1.04692		7.57402	8.10916	46.8202	4.87231	5.10092	34.4186
ENSG00000162062	C16orf59	chromosome 16 open reading frame 59	3.55307	1.53353	1.07066	-1.19398		7.57402	8.10916	28.8124	9.74462	8.16147	12.5159
ENSG00000001617	SEMA3F	sema domain, immunoglobulin domain (Ig), short basic domain, secreted, (semaphorin) 3F	2.13739	3.16041	1.07066	-1.51583		60.5922	64.8733	138.66	142.271	93.8569	296.626
ENSG00000198298	ZNF485	zinc finger protein 485	2.55377	2.65812	1.07066	-2.54715		7.57402	8.10916	20.7089	7.79569	3.06055	8.13531
ENSG00000104213	PDGFRL	platelet-derived growth factor receptor-like	-1.77173	-2.30018	1.07066	1.07833		90.8882	97.31	54.9237	97.4462	105.079	45.6829
ENSG00000072195	SPEG	SPEG complex locus	-1.68007	-1.57127	1.07066	-1.18812		462.015	494.659	294.427	839.986	706.987	449.945
ENSG00000189058	APOD	apolipoprotein D	1.59148	1.91691	1.07066	-1.31338		45.4441	48.655	77.4334	10.7191	8.16147	15.6448
ENSG00000181649	PHLDA2	pleckstrin homology-like domain, family A, member 2	4.28589	3.85573	1.07066	-1.44642		75.7402	81.0916	347.55	51.6465	35.7064	137.674
ENSG00000077235	GTF3C1	general transcription factor IIIC, polypeptide 1, alpha 220kDa	-1.53944	-1.56245	1.07033	-1.02333		1407.69	1506.68	978.722	1829.06	1787.36	1143.95
ENSG00000130635	COL5A1	collagen, type V, alpha 1	-1.92276	-1.57646	1.06937	-1.24134		1716.06	1835.1	954.411	2413.74	1944.47	1233.44
ENSG00000111424	VDR	vitamin D (1,25- dihydroxyvitamin D3) receptor	-1.78079	-1.56502	1.0689	-1.13428		198.007	211.649	118.851	222.177	195.875	125.159
ENSG00000105467	SYNGR4	synaptogyrin 4	-4.3998	-2.93843	1.06861	-1.01079		226.139	241.653	54.9237	301.109	297.894	101.378
ENSG00000017373	SRCIN1	SRC kinase signaling inhibitor 1	-2.19426	-2.06018	1.06838	-1.13376		203.417	217.326	99.0427	266.028	234.642	113.894
ENSG00000159713	TPPP3	tubulin polymerization-promoting protein family member 3	1.88099	2.15855	1.06798	-1.2185		692.482	739.556	1391.1	919.892	754.936	1629.57
ENSG00000130222	GADD45G	growth arrest and DNA-damage-inducible, gamma	-1.71083	-1.66308	1.06775	-1.33018		359.225	383.563	224.197	549.596	413.174	248.44
ENSG00000172201	ID4	inhibitor of DNA binding 4, dominant negative helix-loop-helix protein	-2.15076	-2.71482	1.06748	1.02433		364.635	389.24	180.978	406.351	416.235	153.319
ENSG00000228716	DHFR	dihydrofolate reductase	4.56137	2.50176	1.06654	1.40508		28.1321	30.0039	136.859	37.0295	52.0294	130.165
ENSG00000188641	DPYD	dihydropyrimidine dehydrogenase	-1.75386	-1.9925	1.06654	1.15161		28.1321	30.0039	17.1074	29.2339	33.6661	16.8964
ENSG00000140274	DUOXA2	dual oxidase maturation factor 2	-48.3038	-5.85862	1.06432	-1.88129		1225.91	1304.76	27.0116	441.431	234.642	40.0508
ENSG00000071205	ARHGAP10	Rho GTPase activating protein 10	1.59513	1.76023	1.06423	-1.24589		54.1001	57.5751	91.8396	58.4677	46.9285	82.6047
ENSG00000099385	BCL7C	B-cell CLL/lymphoma 7C	1.52019	1.50663	1.06352	-1.08086		113.61	120.827	183.679	125.706	116.301	175.222
ENSG00000134684	YARS	tyrosyl-tRNA synthetase	1.89137	1.77687	1.06319	-1.03286		511.787	544.125	1029.14	479.435	464.184	824.795
ENSG00000119917	IFIT3	interferon-induced protein with tetratricopeptide repeats 3	1.85662	3.0339	1.06319	-1.44568		46.5261	49.4659	91.8396	54.5699	37.7468	114.52
ENSG00000006468	ETV1	ets variant 1	-1.72494	-2.22516	1.06304	1.56873		258.599	274.901	159.369	308.904	484.587	217.776
ENSG00000143387	CTSK	cathepsin K	1.85056	2.40554	1.06287	1.30227		59.5102	63.2515	117.05	39.9529	52.0294	125.159
ENSG00000128272	ATF4	activating transcription factor 4 (tax-responsive enhancer element B67)	1.82867	1.91836	1.06207	-1.10644		1782.06	1892.68	3461.09	1675.1	1513.95	2904.31
ENSG00000136881	BAAT	bile acid CoA: amino acid N-acyltransferase (glycine N-choloyltransferase)	1.50222	5.52071	1.06173	2.09384		12.984	13.7856	20.7089	1.94892	4.08074	22.5285
ENSG00000157502	MUM1L1	melanoma associated antigen (mutated) 1-like 1	-1.53107	-1.63023	1.06173	1.34604		12.984	13.7856	9.00388	6.82123	9.18166	5.63214
ENSG00000181368	C5orf62	chromosome 5 open reading frame 62	1.6655	2.59306	1.06077	-1.28081		70.3302	74.6043	124.254	57.4932	44.8881	116.398
ENSG00000085382	HACE1	HECT domain and ankyrin repeat containing E3 ubiquitin protein ligase 1	-1.94346	-2.40652	1.05958	2.70454		31.3781	33.2476	17.1074	11.6935	31.6257	13.1417
ENSG00000185813	PCYT2	phosphate cytidylyltransferase 2, ethanolamine	1.73747	2.14165	1.05806	-1.25162		165.546	175.158	304.331	148.118	118.341	253.446
ENSG00000091879	ANGPT2	angiopoietin 2	4.88084	8.28106	1.05806	1.32243		36.7881	38.924	189.982	18.5148	24.4844	202.757
ENSG00000091409	ITGA6	integrin, alpha 6	2.38722	2.95696	1.05806	1.16657		91.9703	97.31	232.3	34.1062	39.7872	117.649
ENSG00000123975	CKS2	CDC28 protein kinase regulatory subunit 2	6.52321	3.4614	1.05806	1.07246		55.1822	58.386	380.864	39.9529	42.8477	148.313
ENSG00000159266	PLEKHM1P	pleckstrin homology domain containing, family M (with RUN domain) member 1 pseudogene	-2.70189	-1.90193	1.05806	-1.00067		18.3941	19.462	7.20311	21.4382	21.4239	11.2643
ENSG00000103241	FOXF1	forkhead box F1	2.72957	2.95752	1.05806	-1.33043		18.3941	19.462	53.1229	38.004	28.5652	84.4821
ENSG00000168028	RPSA	ribosomal protein SA	1.57023	1.57257	1.05798	1.14588		594.02	628.46	986.825	587.6	673.321	1058.84
ENSG00000204580	DDR1	discoidin domain receptor tyrosine kinase 1	-1.68836	-1.53334	1.05753	-1.1024		4988.03	5275.01	3124.35	6158.6	5586.53	3643.37
ENSG00000154080	CHST9	carbohydrate (N-acetylgalactosamine 4-0) sulfotransferase 9	-1.73198	-1.60124	1.05693	1.44606		210.991	223.002	128.756	155.914	225.461	140.803
ENSG00000250120	PCDHA10	protocadherin alpha 10	-2.14766	-1.71174	1.05606	-1.36455		23.8041	25.1384	11.705	29.2339	21.4239	12.5159
ENSG00000154096	THY1	Thy-1 cell surface antigen	1.67778	2.39947	1.05547	-1.29807		312.699	330.043	553.739	464.818	358.085	859.214
ENSG00000009694	ODZ1	odz, odd Oz/ten-m homolog 1 (Drosophila)	-2.139	-2.35477	1.05479	2.47454		29.2141	30.8148	14.4062	10.7191	26.5248	11.2643
ENSG00000147100	SLC16A2	solute carrier family 16, member 2 (thyroid hormone transporter)	-1.59925	-1.60146	1.05479	1.03453		146.07	154.074	96.3415	164.684	170.371	106.385
ENSG00000241343	RPL36A	ribosomal protein L36a	1.77589	1.50016	1.05479	1.2172		262.927	277.333	492.512	161.761	196.895	295.374
ENSG00000159228	CBR1	carbonyl reductase 1	1.87594	1.68424	1.05381	-1.1281		213.155	224.624	421.382	267.003	236.683	398.63
ENSG00000168280	KIF5C	kinesin family member 5C	-1.84283	-1.86272	1.0534	1.30253		819.076	862.815	468.202	1041.7	1356.84	728.423
ENSG00000186577	C6orf1	chromosome 6 open reading frame 1	2.12746	2.61807	1.05309	-1.63957		210.991	222.191	472.704	324.496	197.916	518.157
ENSG00000097021	ACOT7	acyl-CoA thioesterase 7	1.76901	1.62374	1.05281	-1.27358		90.8882	95.6881	169.273	132.527	104.059	168.964
ENSG00000169683	LRRC45	leucine rich repeat containing 45	1.50554	1.63038	1.05281	-1.40764		45.4441	47.8441	72.0311	54.5699	38.767	63.2051
ENSG00000079616	KIF22	kinesin family member 22	1.84802	2.90519	1.05212	-1.75117		112.528	118.394	218.794	128.629	73.4532	213.395
ENSG00000116161	CACYBP	calcyclin binding protein	2.46559	1.56548	1.05079	-1.25368		104.954	110.285	271.917	122.782	97.9377	153.319
ENSG00000125691	RPL23	ribosomal protein L23	1.61801	1.57599	1.05068	1.02236		4285.81	4503.02	7285.94	3157.26	3227.86	5087.07
ENSG00000164199	GPR98	G protein-coupled receptor 98	-2.33944	-2.23144	1.05023	1.45364		164.464	172.725	73.8318	135.45	196.895	88.2368
ENSG00000115159	GPD2	glycerol-3-phosphate dehydrogenase 2 (mitochondrial)	-1.77705	-1.93053	1.04981	1.58803		283.485	297.606	167.472	173.454	275.45	142.681
ENSG00000185829	ARL17A	ADP-ribosylation factor-like 17A	-1.83879	-1.63023	1.04924	1.38194		75.7402	79.4698	43.2186	146.169	201.996	123.907
ENSG00000177511	ST8SIA3	ST8 alpha-N-acetyl-neuraminide alpha-2,8-sialyltransferase 3	-1.61428	-2.01279	1.04924	1.34079		400.341	420.055	260.212	444.355	595.787	296
ENSG00000117475	BLZF1	basic leucine zipper nuclear factor 1	-1.54394	-1.63023	1.04924	1.30283		64.9202	68.117	44.119	43.8508	57.1303	35.0444
ENSG00000081853	PCDHGA2	protocadherin gamma subfamily A, 2	-2.03966	-2.18598	1.04924	1.19938		59.5102	62.4406	30.6132	100.37	120.382	55.0698
ENSG00000164674	SYTL3	synaptotagmin-like 3	-1.51306	-1.67313	1.04924	1.07447		32.4601	34.0585	22.5097	37.0295	39.7872	23.7801
ENSG00000171848	RRM2	ribonucleotide reductase M2	11.3677	9.86178	1.04924	-1.02866		16.23	17.0292	193.583	13.6425	13.2624	130.791
ENSG00000085840	ORC1L	origin recognition complex, subunit 1	3.48962	2.39231	1.04924	1.74487		10.82	11.3528	39.6171	5.84677	10.2018	24.4059
ENSG00000048540	LMO3	LIM domain only 3 (rhombotin-like 2)	-1.5761	-1.69543	1.04924	1.361		10.82	11.3528	7.20311	19.4892	26.5248	15.6448
ENSG00000203760	CENPW	centromere protein W	5.23443	4.44724	1.04924	-2.62675		5.41001	5.67641	29.7128	10.7191	4.08074	18.148
ENSG00000138772	ANXA3	annexin A3	2.12341	2.96233	1.04771	-1.02507		106.036	111.096	235.902	42.8763	41.8275	123.907
ENSG00000145423	SFRP2	secreted frizzled-related protein 2	2.27552	2.82251	1.04728	-1.32758		579.954	607.376	1382.1	614.885	463.164	1307.28
ENSG00000109814	UGDH	UDP-glucose 6-dehydrogenase	2.39058	1.57522	1.04576	1.01729		511.787	535.205	1279.45	206.586	210.158	331.045
ENSG00000054965	FAM168A	family with sequence similarity 168, member A	-2.12023	-1.73303	1.04554	1.10301		175.284	183.267	86.4373	218.279	240.763	138.926
ENSG00000172671	ANUBL1	zinc finger, AN1-type domain 4	-2.437	-1.58947	1.0447	1.23727		35.7061	37.3022	15.3066	32.1572	39.7872	25.0317
ENSG00000152578	GRIA4	glutamate receptor, ionotropic, AMPA 4	-1.66421	-1.85438	1.04433	1.9054		66.0022	68.9279	41.4179	97.4462	185.673	100.127
ENSG00000162772	ATF3	activating transcription factor 3	2.22067	2.20613	1.04419	-1.34061		96.2983	100.554	223.296	77.9569	58.1505	128.288
ENSG00000006016	CRLF1	cytokine receptor-like factor 1	-2.49942	-2.01089	1.04399	-1.47012		278.075	290.308	116.15	364.449	247.905	123.281
ENSG00000065320	NTN1	netrin 1	1.94675	1.953	1.04372	-1.09565		176.366	184.078	358.354	152.016	138.745	270.968
ENSG00000061987	MON2	MON2 homolog (S. cerevisiae)	-1.76571	-1.63023	1.04364	1.33773		115.774	120.827	68.4295	87.7016	117.321	71.9662
ENSG00000168309	FAM107A	family with sequence similarity 107, member A	-1.68056	-2.13461	1.04348	1.51293		140.66	146.776	87.3377	159.812	241.784	113.269
ENSG00000184990	SIVA1	SIVA1, apoptosis-inducing factor	1.63224	1.61275	1.04252	-1.39166		168.792	175.969	287.224	214.382	154.048	248.44
ENSG00000164756	SLC30A8	solute carrier family 30 (zinc transporter), member 8	-1.99934	-2.13705	1.04247	1.7295		4192.76	4370.84	2186.14	3606.48	6237.4	2918.7
ENSG00000166012	TAF1D	TATA box binding protein (TBP)-associated factor, RNA polymerase I, D, 41kDa	1.98118	1.57004	1.04243	-1.01204		119.02	124.07	245.806	86.7271	85.6955	134.546
ENSG00000151224	MAT1A	methionine adenosyltransferase I, alpha	2.06475	2.0801	1.04215	-1.27358		182.858	190.565	393.47	202.688	159.149	331.045
ENSG00000112559	MDFI	MyoD family inhibitor	-2.11005	-2.19726	1.04162	-1.20168		63.8382	66.4951	31.5136	38.004	31.6257	14.3932
ENSG00000130255	RPL36	ribosomal protein L36	1.59481	1.51668	1.04004	-1.21171		7188.83	7476.65	11923.8	6908.93	5701.81	8647.83
ENSG00000146955	RAB19	RAB19, member RAS oncogene family	-1.84415	-2.48415	1.03957	1.34006		33.5421	34.8694	18.9082	24.3615	32.6459	13.1417
ENSG00000222009	BTBD19	BTB (POZ) domain containing 19	-1.84415	-2.01061	1.03957	1.22972		67.0842	69.7388	37.8163	61.3911	75.4936	37.5476
ENSG00000136997	MYC	v-myc myelocytomatosis viral oncogene homolog (avian)	3.11196	4.35961	1.03934	-1.26221		114.692	119.205	370.96	36.0551	28.5652	124.533
ENSG00000139289	PHLDA1	pleckstrin homology-like domain, family A, member 1	2.49535	2.52087	1.0391	-1.22996		223.975	232.733	580.75	183.199	148.947	375.476
ENSG00000157542	KCNJ6	potassium inwardly-rectifying channel, subfamily J, member 6	-1.87569	-1.74236	1.03771	1.24399		196.925	204.351	108.947	165.658	206.077	118.275
ENSG00000124257	NEURL2	neuralized homolog 2 (Drosophila)	2.03561	2.53032	1.03771	-1.79097		14.066	14.5965	29.7128	14.6169	8.16147	20.6512
ENSG00000142173	COL6A2	collagen, type VI, alpha 2	1.77471	1.623	1.03634	-1.49909		2187.81	2267.32	4023.83	4702.75	3137.07	5091.45
ENSG00000124767	GLO1	glyoxalase I	1.87579	1.63959	1.0359	1.01376		206.663	214.082	401.573	215.356	218.319	357.954
ENSG00000179087	MGAM	maltase-glucoamylase (alpha-glucosidase)	-1.63239	-2.44534	1.03497	2.09384		22.7221	23.5166	14.4062	14.6169	30.6055	12.5159
ENSG00000139908	TSSK4	testis-specific serine kinase 4	-1.74122	-4.23859	1.03497	1.23727		22.7221	23.5166	13.5058	21.4382	26.5248	6.25793
ENSG00000175602	CCDC85B	coiled-coil domain containing 85B	1.92609	1.52101	1.03446	-1.44252		76.8222	79.4698	153.066	144.22	99.978	152.068
ENSG00000136842	TMOD1	tropomodulin 1	-1.83722	-1.8605	1.03422	1.06018		1802.62	1864.3	1014.74	2153.56	2283.17	1227.18
ENSG00000106780	MEGF9	multiple EGF-like-domains 9	-1.86012	-2.2448	1.03419	1.47077		247.779	256.25	137.759	240.692	354.004	157.7
ENSG00000011028	MRC2	mannose receptor, C type 2	-2.52287	-2.05366	1.03389	-1.4656		718.45	742.799	294.427	870.194	593.747	289.116
ENSG00000064687	ABCA7	ATP-binding cassette, sub-family A (ABC1), member 7	-1.80852	-1.60094	1.03388	1.00114		390.603	403.836	223.296	334.24	334.62	209.015
ENSG00000112773	FAM46A	family with sequence similarity 46, member A	-1.59802	-1.50857	1.03276	1.01738		314.863	325.177	203.488	310.853	316.257	209.641
ENSG00000145632	PLK2	polo-like kinase 2	-1.50547	-1.59025	1.0319	1.05772		1159.91	1196.91	795.043	1227.82	1298.69	816.66
ENSG00000007306	CEACAM7	carcinoembryonic antigen-related cell adhesion molecule 7	-85.5598	-5.70579	1.03186	-1.11788		74.6582	77.0371	0.900388	207.56	185.673	32.5412
ENSG00000135919	SERPINE2	serpin peptidase inhibitor, clade E (nexin, plasminogen activator inhibitor type 1), member 2	-1.82712	-1.76093	1.03172	-1.09304		333.257	343.829	188.181	540.826	494.789	280.981
ENSG00000166313	APBB1	amyloid beta (A4) precursor protein-binding, family B, member 1 (Fe65)	-1.58815	-1.57862	1.03112	-1.03365		984.623	1015.27	639.276	1258.03	1217.08	770.977
ENSG00000204962	PCDHA8	protocadherin alpha 8	-1.98139	-2.56178	1.03051	1.43952		8.65602	8.92008	4.50194	7.79569	11.222	4.38055
ENSG00000124126	PREX1	phosphatidylinositol-3,4,5-trisphosphate-dependent Rac exchange factor 1	-1.69218	-1.62094	1.03051	-1.09851		476.081	490.604	289.925	978.36	890.621	549.446
ENSG00000167508	MVD	mevalonate (diphospho) decarboxylase	2.20856	1.76663	1.03051	-1.10255		216.401	223.002	492.512	196.841	178.532	315.4
ENSG00000170312	CDK1	cyclin-dependent kinase 1	8.57985	11.2459	1.03051	-1.27358		8.65602	8.92008	76.533	3.89785	3.06055	34.4186
ENSG00000065911	MTHFD2	methylenetetrahydrofolate dehydrogenase (NADP+ dependent) 2, methenyltetrahydrofolate cyclohydrolase	2.15599	2.28004	1.02926	-1.21651		162.3	167.049	360.155	131.552	108.139	246.562
ENSG00000118946	PCDH17	protocadherin 17	-1.84665	-1.71499	1.02861	-1.09132		801.764	824.702	446.593	968.615	887.56	517.531
ENSG00000196208	GREB1	growth regulation by estrogen in breast cancer 1	-2.11387	-2.04921	1.02824	1.19839		223.975	230.3	108.947	457.997	548.859	267.839
ENSG00000163531	NFASC	neurofascin	-1.66652	-1.58956	1.02795	1.01317		2224.6	2286.78	1372.19	3385.28	3429.86	2157.73
ENSG00000184162	NR2C2AP	nuclear receptor 2C2-associated protein	1.75041	1.63912	1.02748	-1.11177		67.0842	68.9279	120.652	69.1868	62.2312	102.004
ENSG00000013297	CLDN11	claudin 11	2.37071	2.57633	1.02704	-1.06435		29.2141	30.0039	71.1307	38.004	35.7064	91.9916
ENSG00000187634	SAMD11	sterile alpha motif domain containing 11	-4.28646	-7.02726	1.02686	-1.301		499.885	513.31	119.752	755.208	580.485	82.6047
ENSG00000186031	FMN1	formin 1	-2.83698	-3.62272	1.02643	1.34221		49.7721	51.0877	18.0078	76.008	102.018	28.1607
ENSG00000138399	FASTKD1	FAST kinase domains 1	-1.51177	-2.02614	1.02596	1.62647		111.446	114.339	75.6326	54.5699	88.756	43.8055
ENSG00000112984	KIF20A	kinesin family member 20A	5.29544	7.64406	1.02557	-1.24908		20.5581	21.0838	111.648	16.5658	13.2624	101.378
ENSG00000197061	HIST1H4C	histone cluster 1, H4c	1.75665	2.07351	1.02477	-1.06281		106.036	108.663	190.882	76.9825	72.4331	150.19
ENSG00000105329	TGFB1	transforming growth factor, beta 1	-2.34164	-1.54681	1.02477	-1.37905		689.236	706.308	301.63	913.071	662.099	428.042
ENSG00000101335	MYL9	myosin, light chain 9, regulatory	1.81232	2.80234	1.02468	-1.51521		383.029	392.484	711.307	519.388	342.782	960.592
ENSG00000111716	LDHB	lactate dehydrogenase B	1.97873	1.50542	1.02453	1.41955		406.833	416.811	824.756	172.48	244.844	368.592
ENSG00000102575	ACP5	acid phosphatase 5, tartrate resistant	1.86269	2.35091	1.02351	-1.61393		144.988	148.398	276.419	334.24	207.097	486.867
ENSG00000148143	ZNF462	zinc finger protein 462	-2.0758	-1.60917	1.02349	1.03723		491.229	502.768	242.204	526.209	545.798	339.18
ENSG00000139540	SLC39A5	solute carrier family 39 (metal ion transporter), member 5	2.53247	4.77585	1.02263	-1.09164		115.774	118.394	299.829	15.5914	14.2826	68.2114
ENSG00000105486	LIG1	ligase I, DNA, ATP-dependent	1.81018	1.99781	1.02199	-1.42839		130.922	133.801	242.204	158.837	111.2	222.157
ENSG00000138411	HECW2	HECT, C2 and WW domain containing E3 ubiquitin protein ligase 2	-1.67127	-1.76996	1.02199	1.3261		142.824	145.965	87.3377	116.935	155.068	87.611
ENSG00000188175	HEPACAM2	HEPACAM family member 2	1.58319	1.67881	1.02184	1.05195		503.131	514.121	813.951	405.376	426.437	715.907
ENSG00000163349	HIPK1	homeodomain interacting protein kinase 1	-1.71596	-1.69241	1.02117	1.46944		543.165	554.667	323.239	434.61	638.635	377.353
ENSG00000135541	AHI1	Abelson helper integration site 1	-1.51029	-1.52672	1.02114	1.40383		173.12	176.78	117.05	171.505	240.763	157.7
ENSG00000114933	INO80D	INO80 complex subunit D	-1.85487	-1.79058	1.02092	1.3111		137.414	140.289	75.6326	104.267	136.705	76.3468
ENSG00000116254	CHD5	chromodomain helicase DNA binding protein 5	-2.36944	-2.59275	1.0201	-1.07658		311.617	317.879	134.158	328.394	305.035	117.649
ENSG00000060138	CSDA	cold shock domain protein A	1.63963	3.06706	1.01999	-1.47619		443.621	452.491	741.92	132.527	89.7762	275.349
ENSG00000139668	WDFY2	WD repeat and FYVE domain containing 2	-1.66116	-1.67593	1.01976	1.01019		132.004	134.612	81.0349	111.089	112.22	66.9599
ENSG00000170515	PA2G4	proliferation-associated 2G4, 38kDa	2.02721	1.6517	1.01968	-1.21775		543.165	553.856	1122.78	573.958	471.325	778.487
ENSG00000214076	CPSF1P1	cleavage and polyadenylation specific factor 1, 160kDa pseudogene 1	-1.80126	-1.61675	1.01926	-1.11438		27.0501	27.5712	15.3066	136.425	122.422	75.721
ENSG00000100097	LGALS1	lectin, galactoside-binding, soluble, 1	2.08075	2.89268	1.01905	-1.40934		1079.84	1100.41	2289.69	1143.04	811.046	2346.1
ENSG00000197956	S100A6	S100 calcium binding protein A6	1.69946	1.83608	1.01878	-1.39069		2550.28	2598.18	4415.5	2302.65	1655.76	3040.1
ENSG00000128165	ADM2	adrenomedullin 2	1.94832	3.77733	1.0185	-2.91582		42.1981	42.9786	83.7361	56.5188	19.3835	73.2178
ENSG00000171798	KNDC1	kinase non-catalytic C-lobe domain (KIND) containing 1	-2.09336	-2.9502	1.01845	-1.02276		479.327	488.172	233.201	1091.4	1067.11	361.708
ENSG00000070182	SPTB	spectrin, beta, erythrocytic	-2.37827	-2.21395	1.01834	1.00499		1375.23	1400.45	588.854	2360.15	2371.93	1071.36
ENSG00000067445	TRO	trophinin	-2.21506	-1.81995	1.01792	1.27302		217.483	221.38	99.9431	207.56	264.228	145.184
ENSG00000171681	ATF7IP	activating transcription factor 7 interacting protein	-1.61631	-1.93352	1.01785	1.40508		160.136	162.994	100.843	111.089	156.088	80.7273
ENSG00000113448	PDE4D	phosphodiesterase 4D, cAMP-specific	-1.59789	-2.54583	1.01778	1.49186		87.6422	89.2008	55.8241	77.9569	116.301	45.6829
ENSG00000114270	COL7A1	collagen, type VII, alpha 1	-14.1917	-9.58174	1.01754	-1.51569		414.407	421.677	29.7128	445.329	293.813	30.6639
ENSG00000178695	KCTD12	potassium channel tetramerisation domain containing 12	-1.92763	-1.82484	1.01727	1.11407		766.058	779.291	404.274	592.473	660.059	361.708
ENSG00000077943	ITGA8	integrin, alpha 8	3.74007	4.70283	1.01712	1.04692		15.148	15.4074	57.6248	8.77016	9.18166	43.1797
ENSG00000180776	ZDHHC20	zinc finger, DHHC-type containing 20	-1.7112	-2.66764	1.01712	1.04692		15.148	15.4074	9.00388	17.5403	18.3633	6.88372
ENSG00000165966	PDZRN4	PDZ domain containing ring finger 4	-5.70399	-1.63023	1.01712	-1.09164		15.148	15.4074	2.70116	15.5914	14.2826	8.7611
ENSG00000163781	TOPBP1	topoisomerase (DNA) II binding protein 1	1.56835	1.5046	1.01622	-1.08134		63.8382	64.8733	101.744	58.4677	54.0697	81.3531
ENSG00000131473	ACLY	ATP citrate lyase	-1.74134	-2.16315	1.01605	1.09574		5496.57	5584.78	3207.18	7104.8	7785.02	3598.94
ENSG00000143631	FLG	filaggrin	-1.93306	-2.0682	1.01465	1.34831		70.3302	71.3606	36.9159	64.3145	86.7156	41.9281
ENSG00000183688	FAM101B	family with sequence similarity 101, member B	1.59921	2.54045	1.01442	-1.26156		107.118	108.663	173.775	136.425	108.139	274.723
ENSG00000147955	SIGMAR1	sigma non-opioid intracellular receptor 1	1.67886	1.77177	1.01438	-1.16839		232.631	235.977	396.171	267.003	228.521	404.888
ENSG00000137449	CPEB2	cytoplasmic polyadenylation element binding protein 2	-1.80126	-3.18282	1.01397	2.25914		36.7881	37.3022	20.7089	18.5148	41.8275	13.1417
ENSG00000178821	TMEM52	transmembrane protein 52	3.5241	7.66765	1.01397	-2.86555		18.3941	18.6511	65.7283	5.84677	2.04037	15.6448
ENSG00000170004	CHD3	chromodomain helicase DNA binding protein 3	-2.19337	-1.99513	1.01315	-1.04984		3604.15	3651.56	1664.82	3782.86	3603.29	1806.04
ENSG00000144619	CNTN4	contactin 4	-1.5182	-1.90032	1.01263	1.24243		141.742	143.532	94.5408	161.761	200.976	105.759
ENSG00000085719	CPNE3	copine III	-1.50704	-2.05876	1.01184	1.52058		537.755	544.125	361.056	460.92	700.866	340.431
ENSG00000115738	ID2	inhibitor of DNA binding 2, dominant negative helix-loop-helix protein	-2.82782	-3.48312	1.01156	-1.29975		594.02	600.889	212.492	580.779	446.841	128.288
ENSG00000135744	AGT	angiotensinogen (serpin peptidase inhibitor, clade A, member 8)	-2.65635	-1.79053	1.01148	-1.14911		841.798	851.462	320.538	3325.84	2894.26	1616.42
ENSG00000170955	PRKCDBP	protein kinase C, delta binding protein	1.51066	1.72419	1.01074	-1.16171		117.938	119.205	180.078	175.403	150.987	260.33
ENSG00000179041	RRS1	RRS1 ribosome biogenesis regulator homolog (S. cerevisiae)	1.85056	1.88113	1.01051	-1.41155		96.2983	97.31	180.078	129.603	91.8166	172.719
ENSG00000164825	DEFB1	defensin, beta 1	2.66376	3.44533	1.01035	-1.24174		170.956	172.725	460.098	76.008	61.211	210.892
ENSG00000154978	VOPP1	vesicular, overexpressed in cancer, prosurvival protein 1	-1.51202	-1.50546	1.01028	-1.00597		1032.23	1042.84	689.697	1312.6	1304.82	866.723
ENSG00000107611	CUBN	cubilin (intrinsic factor-cobalamin receptor)	-1.8613	-1.70111	1.01014	1.04692		24.8861	25.1384	13.5058	23.3871	24.4844	14.3932
ENSG00000171444	MCC	mutated in colorectal cancers	-1.77994	-1.65627	1.00935	1.02437		268.337	270.846	152.166	316.7	324.418	195.873
ENSG00000134853	PDGFRA	platelet-derived growth factor receptor, alpha polypeptide	-1.50105	-1.58843	1.00889	-1.106		28.1321	28.3821	18.9082	42.8763	38.767	24.4059
ENSG00000075618	FSCN1	fascin homolog 1, actin-bundling protein (Strongylocentrotus purpuratus)	1.74481	1.53353	1.00889	-1.44703		84.3962	85.1462	148.564	197.816	136.705	209.641
ENSG00000108946	PRKAR1A	protein kinase, cAMP-dependent, regulatory, type I, alpha (tissue specific extinguisher 1)	-1.52937	-1.71214	1.00862	1.29264		1736.61	1751.58	1145.29	1847.58	2388.25	1394.89
ENSG00000076770	MBNL3	muscleblind-like splicing regulator 3	-1.5147	-1.70664	1.00836	1.55875		59.5102	60.0078	39.6171	43.8508	68.3523	40.0508
ENSG00000145685	LHFPL2	lipoma HMGIC fusion partner-like 2	1.62898	1.59487	1.00812	-1.27358		122.266	123.259	200.787	116.935	91.8166	146.436
ENSG00000170091	HMP19	HMP19 protein	1.63842	2.35418	1.00747	-1.69093		66.0022	66.4951	108.947	127.654	75.4936	177.725
ENSG00000196233	LCOR	ligand dependent nuclear receptor corepressor	-1.51871	-1.69174	1.00709	1.37097		138.496	139.478	91.8396	81.8548	112.22	66.3341
ENSG00000198682	PAPSS2	3'-phosphoadenosine 5'-phosphosulfate synthase 2	-1.99981	-1.91703	1.00687	1.10576		2920.33	2940.38	1470.33	2947.75	3259.49	1700.28
ENSG00000106266	SNX8	sorting nexin 8	1.63006	1.70392	1.00642	-1.45046		75.7402	76.2261	124.254	119.859	82.6349	140.803
ENSG00000104415	WISP1	WNT1 inducible signaling pathway protein 1	-2.18724	-1.88319	1.00585	1.34892		41.1161	41.3567	18.9082	50.672	68.3523	36.296
ENSG00000170921	TANC2	tetratricopeptide repeat, ankyrin repeat and coiled-coil containing 2	-1.76118	-2.05978	1.00511	1.15904		602.676	605.755	343.948	700.638	812.066	394.25
ENSG00000169760	NLGN1	neuroligin 1	-1.89776	-1.69677	1.00496	2.22471		47.6081	47.8441	25.2109	23.3871	52.0294	30.6639
ENSG00000206530	WDR52	WD repeat domain 52	-1.95654	-2.50356	1.00459	1.09799		50.8541	51.0877	26.1113	39.9529	43.8679	17.5222
ENSG00000118762	PKD2	polycystic kidney disease 2 (autosomal dominant)	-1.56078	-1.50927	1.00434	1.12114		267.255	268.413	171.974	261.156	292.793	193.996
ENSG00000143340	FAM163A	family with sequence similarity 163, member A	-1.90598	-2.18739	1.00295	1.32111		73.5762	73.7934	38.7167	81.8548	108.139	49.4376
ENSG00000168765	GSTM4	glutathione S-transferase mu 4	3.03559	3.5612	1.00234	-1.67157		176.366	176.78	536.631	122.782	73.4532	261.581
ENSG00000132329	RAMP1	receptor (G protein-coupled) activity modifying protein 1	1.7545	4.36466	1.00183	-1.32256		106.036	106.23	186.38	35.0806	26.5248	115.772
ENSG00000172070	SRXN1	sulfiredoxin 1	2.57362	2.10762	1.00149	-1.17561		122.266	122.448	315.136	187.097	159.149	335.425
ENSG00000116299	KIAA1324	KIAA1324	-1.72017	-1.51801	1.00132	1.02332		5170.89	5177.7	3010	7174.96	7342.26	4836.75
ENSG00000172893	DHCR7	7-dehydrocholesterol reductase	2.20575	1.67591	1.0012	-1.04106		421.981	422.487	931.902	578.83	556	931.806
ENSG00000107331	ABCA2	ATP-binding cassette, sub-family A (ABC1), member 2	-1.80313	-1.63242	-1.00003	-1.17011		1563.49	1563.45	867.074	2663.2	2276.03	1394.27
ENSG00000137968	SLC44A5	solute carrier family 44, member 5	-1.50105	-2.32889	-1.00072	2.09384		16.23	16.2183	10.8047	19.4892	40.8074	17.5222
ENSG00000108239	TBC1D12	TBC1 domain family, member 12	-1.50105	-1.63023	-1.00072	1.48314		16.23	16.2183	10.8047	11.6935	17.3431	10.6385
ENSG00000013810	TACC3	transforming, acidic coiled-coil containing protein 3	4.96875	4.13615	-1.00072	1.35712		32.4601	32.4367	161.169	26.3105	35.7064	147.687
ENSG00000137310	TCF19	transcription factor 19	6.77304	4.55677	-1.00072	-1.09164		16.23	16.2183	109.847	15.5914	14.2826	65.0825
ENSG00000203985	LDLRAD1	low density lipoprotein receptor class A domain containing 1	2.10963	1.96292	-1.00072	-1.40093		16.23	16.2183	34.2148	21.4382	15.3028	30.0381
ENSG00000100829	PPP1R3E	protein phosphatase 1, regulatory subunit 3E	1.77653	1.84024	-1.00072	-1.54299		16.23	16.2183	28.8124	20.4637	13.2624	24.4059
ENSG00000203883	SOX18	SRY (sex determining region Y)-box 18	1.60998	2.20828	-1.00072	-1.55558		16.23	16.2183	26.1113	55.5443	35.7064	78.8499
ENSG00000104332	SFRP1	secreted frizzled-related protein 1	5.82925	2.66834	-1.00072	2.32649		9.73803	9.731	56.7245	8.77016	20.4037	54.444
ENSG00000133302	ANKRD32	ankyrin repeat domain 32	2.22067	1.69868	-1.00072	2.26833		6.49202	6.48733	14.4062	5.84677	13.2624	22.5285
ENSG00000117594	HSD11B1	hydroxysteroid (11-beta) dehydrogenase 1	3.20763	1.7948	-1.00072	2.17437		29.2141	29.193	93.6404	12.668	27.545	49.4376
ENSG00000075223	SEMA3C	sema domain, immunoglobulin domain (Ig), short basic domain, secreted, (semaphorin) 3C	-10.8076	-1.63023	-1.00072	2.09384		9.73803	9.731	0.900388	5.84677	12.2422	7.50952
ENSG00000178175	ZNF366	zinc finger protein 366	1.6655	1.55712	-1.00072	1.94428		6.49202	6.48733	10.8047	6.82123	13.2624	20.6512
ENSG00000187987	ZSCAN23	zinc finger and SCAN domain containing 23	-1.80126	-3.09743	-1.00072	1.65762		12.984	12.9747	7.20311	11.6935	19.3835	6.25793
ENSG00000101412	E2F1	E2F transcription factor 1	11.2884	5.35341	-1.00072	1.64516		9.73803	9.731	109.847	6.82123	11.222	60.0761
ENSG00000143195	ILDR2	immunoglobulin-like domain containing receptor 2	-3.30231	-2.97693	-1.00072	1.62854		35.7061	35.6803	10.8047	26.3105	42.8477	14.3932
ENSG00000139890	REM2	RAS (RAD and GEM)-like GTP binding 2	-1.88703	-1.67203	-1.00072	1.44403		35.7061	35.6803	18.9082	28.2594	40.8074	24.4059
ENSG00000163513	TGFBR2	transforming growth factor, beta receptor II (70/80kDa)	1.53933	2.17198	-1.00072	1.28248		107.118	107.041	164.771	77.9569	99.978	217.15
ENSG00000137507	LRRC32	leucine rich repeat containing 32	1.52898	2.31307	-1.00072	-1.04971		198.007	197.864	302.53	205.611	195.875	453.074
ENSG00000090889	KIF4A	kinesin family member 4A	6.10684	3.85573	-1.00072	-1.09164		6.49202	6.48733	39.6171	7.79569	7.14129	27.5349
ENSG00000112297	AIM1	absent in melanoma 1	1.5898	3.7681	-1.00072	-1.15986		35.7061	35.6803	56.7245	16.5658	14.2826	53.8182
ENSG00000198756	GLT25D2	glycosyltransferase 25 domain containing 2	2.05874	2.93288	-1.00072	-1.62679		38.9521	38.924	80.1345	106.216	65.2918	191.493
ENSG00000154146	NRGN	neurogranin (protein kinase C substrate, RC3)	1.85056	3.22041	-1.00072	-1.67157		9.73803	9.731	18.0078	13.6425	8.16147	26.2833
ENSG00000111665	CDCA3	cell division cycle associated 3	14.4343	6.9929	-1.00072	-1.91036		3.24601	3.24367	46.8202	9.74462	5.10092	35.6702
ENSG00000188910	GJB3	gap junction protein, beta 3, 31kDa	2.12814	4.9073	-1.00072	-1.91036		9.73803	9.731	20.7089	7.79569	4.08074	20.0254
ENSG00000121152	NCAPH	non-SMC condensin I complex, subunit H	8.60509	51.5266	-1.00072	-11.4622		6.49202	6.48733	55.8241	11.6935	1.02018	52.5666
ENSG00000117152	RGS4	regulator of G-protein signaling 4	-2.20306	-2.1812	-1.00095	1.22749		1179.38	1178.26	534.831	1118.68	1373.17	629.548
ENSG00000167548	MLL2	myeloid/lymphoid or mixed-lineage leukemia 2	-1.52738	-1.63959	-1.00128	-1.09103		1444.47	1442.62	944.507	1753.06	1606.79	979.992
ENSG00000144063	MALL	mal, T-cell differentiation protein-like	2.71806	3.06706	-1.00223	-1.36217		179.612	179.213	487.11	159.812	117.321	359.831
ENSG00000181163	NPM1	nucleophosmin (nucleolar phosphoprotein B23, numatrin)	2.41424	1.95072	-1.00236	1.02333		829.896	827.946	1998.86	691.868	708.008	1381.13
ENSG00000101255	TRIB3	tribbles homolog 3 (Drosophila)	6.22789	4.49391	-1.00323	-1.53141		108.2	107.852	671.69	287.466	187.714	843.569
ENSG00000172915	NBEA	neurobeachin	-1.80635	-1.79005	-1.00354	1.35892		288.895	287.875	159.369	294.287	399.912	223.408
ENSG00000140564	FURIN	furin (paired basic amino acid cleaving enzyme)	-2.61853	-1.70032	-1.0047	-1.24958		2866.23	2852.8	1089.47	3246.91	2598.41	1528.19
ENSG00000073910	FRY	furry homolog (Drosophila)	-1.64137	-1.8915	-1.00536	1.2399		410.079	407.891	248.507	422.916	524.375	277.226
ENSG00000130513	GDF15	growth differentiation factor 15	3.13076	4.68045	-1.00589	-1.30842		1053.87	1047.7	3280.11	353.73	270.349	1265.35
ENSG00000170545	SMAGP	small cell adhesion glycoprotein	1.74741	3.33969	-1.00619	-1.16745		49.7721	49.4659	86.4373	21.4382	18.3633	61.3277
ENSG00000102452	NALCN	sodium leak channel, non-selective	-1.61022	-2.17363	-1.00638	1.38585		96.2983	95.6881	59.4256	135.45	187.714	86.3594
ENSG00000008086	CDKL5	cyclin-dependent kinase-like 5	-3.18223	-1.93053	-1.00702	1.74487		43.2801	42.9786	13.5058	26.3105	45.9083	23.7801
ENSG00000162415	ZSWIM5	zinc finger, SWIM-type containing 5	-1.51535	-1.8328	-1.00702	1.25104		173.12	171.914	113.449	154.939	193.835	105.759
ENSG00000111445	RFC5	replication factor C (activator 1) 5, 36.5kDa	2.30447	1.57954	-1.00702	1.23167		43.2801	42.9786	99.0427	33.1317	40.8074	64.4567
ENSG00000132471	WBP2	WW domain binding protein 2	1.58225	1.80066	-1.00708	-1.35698		985.705	978.776	1548.67	1072.88	790.643	1423.68
ENSG00000134802	SLC43A3	solute carrier family 43, member 3	1.71993	3.09494	-1.00726	-1.56303		83.3142	82.7135	142.261	105.242	67.3321	208.389
ENSG00000164116	GUCY1A3	guanylate cyclase 1, soluble, alpha 3	-1.71029	-1.81305	-1.00782	1.33961		153.644	152.452	89.1384	181.25	242.804	133.92
ENSG00000107864	CPEB3	cytoplasmic polyadenylation element binding protein 3	-2.11648	-1.60004	-1.00782	1.06705		76.8222	76.2261	36.0155	50.672	54.0697	33.7928
ENSG00000167996	FTH1	ferritin, heavy polypeptide 1	1.78112	2.24503	-1.00798	-1.57432		9729.37	9652.34	17192	12339.6	7838.07	17596.7
ENSG00000138131	LOXL4	lysyl oxidase-like 4	-3.08493	-1.7374	-1.00805	-1.32547		2567.59	2547.09	825.656	2389.38	1802.67	1037.56
ENSG00000105711	SCN1B	sodium channel, voltage-gated, type I, beta subunit	-1.60508	-1.5807	-1.00814	-1.24448		147.152	145.965	90.9392	486.256	390.73	247.188
ENSG00000006625	GGCT	gamma-glutamylcyclotransferase	1.86289	2.00637	-1.00814	-1.63177		73.5762	72.9825	135.959	79.9059	48.9688	98.2495
ENSG00000168772	CXXC4	CXXC finger protein 4	-1.93108	-2.1097	-1.00913	-1.09846		194.761	192.998	99.9431	246.539	224.44	106.385
ENSG00000087085	ACHE	acetylcholinesterase	-3.75732	-3.38585	-1.00947	1.02789		218.565	216.515	57.6248	53.5954	55.0899	16.2706
ENSG00000141504	SAT2	spermidine/spermine N1-acetyltransferase family member 2	1.59489	1.82589	-1.0095	-1.32106		373.291	369.778	589.754	460.92	348.903	637.057
ENSG00000175662	TOM1L2	target of myb1-like 2 (chicken)	-1.61313	-1.5514	-1.00983	1.07167		330.011	326.799	202.587	412.197	441.74	284.736
ENSG00000169738	DCXR	dicarbonyl/L-xylulose reductase	2.09519	1.74388	-1.00986	-1.21502		239.123	236.788	496.114	323.521	266.268	464.338
ENSG00000166508	MCM7	minichromosome maintenance complex component 7	2.70836	2.39327	-1.00994	-1.30868		296.469	293.552	795.043	339.113	259.127	620.161
ENSG00000167703	SLC43A2	solute carrier family 43, member 2	-1.69596	-1.68944	-1.00998	-1.24651		619.988	613.864	361.956	1705.31	1368.07	809.776
ENSG00000246493	SNHG8	small nucleolar RNA host gene 8 (non-protein coding)	1.68526	1.79992	-1.01044	-1.30048		253.189	250.573	422.282	282.594	217.299	391.121
ENSG00000187566	NHLRC1	NHL repeat containing 1	-1.56425	-1.90193	-1.01083	1.18201		27.0501	26.7602	17.1074	30.2083	35.7064	18.7738
ENSG00000184956	MUC6	mucin 6, oligomeric mucus/gel-forming	7.05307	19.6292	-1.01121	-2.30732		260.763	257.871	1818.78	181.25	78.5542	1541.95
ENSG00000103489	XYLT1	xylosyltransferase I	-3.42239	-2.66764	-1.01126	1.29963		77.9042	77.0371	22.5097	28.2594	36.7266	13.7674
ENSG00000122176	FMOD	fibromodulin	-2.61242	-1.55847	-1.01138	-1.13461		718.45	710.363	271.917	628.528	553.96	355.45
ENSG00000100336	APOL4	apolipoprotein L, 4	-2.10147	-4.04296	-1.01172	1.85454		74.6582	73.7934	35.1151	34.1062	63.2514	15.6448
ENSG00000168646	AXIN2	axin 2	2.62332	2.63986	-1.01172	-1.05752		74.6582	73.7934	193.583	60.4166	57.1303	150.816
ENSG00000107719	KIAA1274	KIAA1274	2.68012	2.91371	-1.01222	-1.37307		23.8041	23.5166	63.0272	22.4126	16.3229	47.5603
ENSG00000166347	CYB5A	cytochrome b5 type A (microsomal)	1.60504	1.61784	-1.01283	-1.0842		746.582	737.123	1183.11	466.767	430.518	696.508
ENSG00000080824	HSP90AA1	heat shock protein 90kDa alpha (cytosolic), class A member 1	2.3392	1.58669	-1.01328	-1.07936		3186.5	3144.73	7356.17	3354.1	3107.48	4930.62
ENSG00000080293	SCTR	secretin receptor	-2.65587	-1.56036	-1.01393	1.07913		332.175	327.61	123.353	253.36	273.409	175.222
ENSG00000253537	PCDHGA7	protocadherin gamma subfamily A, 7	-1.87631	-2.14893	-1.01407	1.21443		20.5581	20.2729	10.8047	24.3615	29.5853	13.7674
ENSG00000204682	C10orf114	chromosome 10 open reading frame 114	2.13184	1.8019	-1.01407	-1.43277		20.5581	20.2729	43.2186	23.3871	16.3229	29.4123
ENSG00000143324	XPR1	xenotropic and polytropic retrovirus receptor 1	-1.76749	-2.2181	-1.01418	1.44636		387.357	381.942	216.093	316.7	458.063	206.512
ENSG00000173210	ABLIM3	actin binding LIM protein family, member 3	2.19754	2.844	-1.01462	-1.93207		78.9862	77.848	171.074	86.7271	44.8881	127.662
ENSG00000147162	OGT	O-linked N-acetylglucosamine (GlcNAc) transferase	-1.54669	-1.99173	-1.01486	1.80688		660.022	650.355	420.481	323.521	584.565	293.497
ENSG00000171303	KCNK3	potassium channel, subfamily K, member 3	-1.76548	-1.7136	-1.01488	-1.17433		2152.1	2120.55	1201.12	3028.63	2579.02	1505.03
ENSG00000130382	MLLT1	myeloid/lymphoid or mixed-lineage leukemia (trithorax homolog, Drosophila); translocated to, 1	-1.92215	-1.94596	-1.01541	-1.3537		261.845	257.871	134.158	417.07	308.096	158.326
ENSG00000171522	PTGER4	prostaglandin E receptor 4 (subtype EP4)	-2.51426	-1.84473	-1.01566	1.07185		55.1822	54.3314	21.6093	40.9274	43.8679	23.7801
ENSG00000196262	PPIA	peptidylprolyl isomerase A (cyclophilin A)	1.8987	1.50813	-1.01624	1.12837		1133.94	1115.82	2118.61	851.68	961.013	1449.34
ENSG00000147155	EBP	emopamil binding protein (sterol isomerase)	2.28395	1.91139	-1.01628	-1.02013		477.163	469.521	1072.36	260.181	255.046	487.493
ENSG00000108821	COL1A1	collagen, type I, alpha 1	-2.38239	-1.71833	-1.0163	-1.39223		18251.2	17958.6	7538.05	26233.5	18842.8	10965.8
ENSG00000196440	ARMCX4	armadillo repeat containing, X-linked 4	-1.78625	-1.68564	-1.01661	-1.0049		294.305	289.497	162.07	374.193	372.367	220.905
ENSG00000202030	Vault	vault RNA 2-1	3.22526	5.39803	-1.01661	-1.14622		17.312	17.0292	54.9237	5.84677	5.10092	27.5349
ENSG00000116396	KCNC4	potassium voltage-gated channel, Shaw-related subfamily, member 4	-1.64615	-2.01726	-1.01796	-1.04126		271.583	266.792	162.07	365.423	350.943	173.97
ENSG00000244067	GSTA2	glutathione S-transferase alpha 2	1.71056	2.78522	-1.01805	1.076		508.541	499.525	854.468	35.0806	37.7468	105.133
ENSG00000169710	FASN	fatty acid synthase	2.1743	1.85968	-1.01832	-1.36602		1502.9	1475.87	3208.98	1934.31	1416.02	2633.34
ENSG00000123136	DDX39	DEAD/H (Asp-Glu-Ala-Asp/His) box polypeptide 39	1.53082	1.53629	-1.01849	-1.20904		279.157	274.09	419.581	273.824	226.481	347.941
ENSG00000170890	PLA2G1B	phospholipase A2, group IB (pancreas)	1.63087	2.73951	-1.01853	1.01729		2568.67	2521.95	4112.97	103.293	105.079	287.865
ENSG00000165495	PKNOX2	PBX/knotted 1 homeobox 2	-2.79195	-2.33519	-1.01866	-1.18947		76.8222	75.4152	27.0116	64.3145	54.0697	23.1543
ENSG00000027075	PRKCH	protein kinase C, eta	1.75274	2.59466	-1.01978	-1.13085		115.774	113.528	198.986	100.37	88.756	230.292
ENSG00000142156	COL6A1	collagen, type VI, alpha 1	1.87217	1.56681	-1.01978	-1.4376		1968.16	1929.98	3613.26	4501.04	3130.94	4905.59
ENSG00000054690	PLEKHH1	pleckstrin homology domain containing, family H (with MyTH4 domain) member 1	-1.574	-1.723	-1.02034	1.17327		154.726	151.641	96.3415	113.038	132.624	76.9725
ENSG00000198844	ARHGEF15	Rho guanine nucleotide exchange factor (GEF) 15	1.56753	1.71505	-1.02034	1.34998		14.066	13.7856	21.6093	37.0295	49.989	85.7336
ENSG00000159216	RUNX1	runt-related transcription factor 1	-3.11957	-1.6189	-1.02166	-1.00862		198.007	193.809	62.1268	147.144	145.886	90.1142
ENSG00000010404	IDS	iduronate 2-sulfatase	-1.96487	-2.05577	-1.02195	1.22264		2109.91	2064.59	1050.75	2479.03	3030.97	1474.37
ENSG00000112293	GPLD1	glycosylphosphatidylinositol specific phospholipase D1	-2.11648	-1.88382	-1.02201	1.0888		38.9521	38.1131	18.0078	48.7231	53.0496	28.1607
ENSG00000107537	PHYH	phytanoyl-CoA 2-hydroxylase	1.52067	1.56397	-1.02248	-1.0281		152.562	149.209	226.898	137.399	133.644	209.015
ENSG00000012048	BRCA1	breast cancer 1, early onset	2.9979	1.84024	-1.02296	2.09384		24.8861	24.3275	72.9314	8.77016	18.3633	33.7928
ENSG00000100201	DDX17	DEAD (Asp-Glu-Ala-Asp) box helicase 17	-1.61358	-1.77449	-1.02357	1.46523		3332.57	3255.83	2017.77	2226.64	3262.55	1838.58
ENSG00000174348	PODN	podocan	-1.51123	-1.60527	-1.02431	-1.1581		164.464	160.561	106.246	228.024	196.895	122.655
ENSG00000113739	STC2	stanniocalcin 2	1.77205	1.70824	-1.02431	-1.46905		164.464	160.561	284.523	236.794	161.189	275.349
ENSG00000090621	PABPC4	poly(A) binding protein, cytoplasmic 4 (inducible form)	1.89108	1.99584	-1.02449	-1.34166		629.726	614.675	1162.4	652.889	486.628	971.231
ENSG00000103485	QPRT	quinolinate phosphoribosyltransferase	1.77814	2.80878	-1.02489	-1.48305		114.692	111.906	198.986	57.4932	38.767	108.888
ENSG00000073111	MCM2	minichromosome maintenance complex component 2	4.03904	4.63287	-1.02489	-2.13659		57.3462	55.9532	225.997	82.8292	38.767	179.603
ENSG00000047578	KIAA0556	KIAA0556	-1.92548	-1.52344	-1.02493	1.04205		412.243	402.215	208.89	419.019	436.639	286.613
ENSG00000050030	KIAA2022	KIAA2022	-1.94454	-3.73374	-1.0253	1.83534		78.9862	77.0371	39.6171	78.9314	144.866	38.7992
ENSG00000136810	TXN	thioredoxin	2.75665	1.7517	-1.02532	-1.02165		721.696	703.875	1940.34	404.402	395.831	693.379
ENSG00000186329	TMEM212	transmembrane protein 212	-1.6726	-3.44159	-1.02638	2.48644		10.82	10.5419	6.30272	7.79569	19.3835	5.63214
ENSG00000076641	PAG1	phosphoprotein associated with glycosphingolipid microdomains 1	3.55876	2.80417	-1.02638	1.22141		32.4601	31.6257	112.549	40.9274	49.989	140.178
ENSG00000164087	POC1A	POC1 centriolar protein homolog A (Chlamydomonas)	3.75805	2.24918	-1.02638	1.17779		10.82	10.5419	39.6171	15.5914	18.3633	41.3023
ENSG00000158089	GALNT14	UDP-N-acetyl-alpha-D-galactosamine:polypeptide N-acetylgalactosaminyltransferase 14 (GalNAc-T14)	-1.92463	-2.35695	-1.02638	1.02416		129.84	126.503	65.7283	358.602	367.266	155.822
ENSG00000121068	TBX2	T-box 2	1.53739	2.02065	-1.02638	-1.1612		43.2801	42.1677	64.8279	60.4166	52.0294	105.133
ENSG00000145147	SLIT2	slit homolog 2 (Drosophila)	2.22067	3.60831	-1.02638	-1.40468		21.6401	21.0838	46.8202	24.3615	17.3431	62.5793
ENSG00000171346	KRT15	keratin 15	1.96444	2.38549	-1.02638	-1.6981		10.82	10.5419	20.7089	15.5914	9.18166	21.9028
ENSG00000231500	RPS18	ribosomal protein S18	2.40962	1.66141	-1.02672	-1.00244		6057.05	5899.42	14215.3	4981.45	4969.32	8256.09
ENSG00000153317	ASAP1	ArfGAP with SH3 domain, ankyrin repeat and PH domain 1	-1.60412	-1.63957	-1.02705	1.27698		643.792	626.838	390.768	700.638	894.701	545.692
ENSG00000143793	C1orf35	chromosome 1 open reading frame 35	1.736	1.68861	-1.0272	-1.71718		104.954	102.175	177.376	155.914	90.7964	153.319
ENSG00000167553	TUBA1C	tubulin, alpha 1c	2.09421	2.37897	-1.02732	-1.2625		365.717	355.992	745.521	296.236	234.642	558.207
ENSG00000102178	UBL4A	ubiquitin-like 4A	1.5088	1.72022	-1.02762	-1.14726		206.663	201.107	303.431	215.356	187.714	322.909
ENSG00000178473	UCN3	urocortin 3 (stresscopin)	-2.52266	-2.2064	-1.02857	-1.01547		939.179	913.092	361.956	837.063	824.309	373.598
ENSG00000204228	HSD17B8	hydroxysteroid (17-beta) dehydrogenase 8	1.66126	1.52048	-1.02873	-1.21938		109.282	106.23	176.476	116.935	95.8973	145.81
ENSG00000171345	KRT19	keratin 19	1.73889	3.79342	-1.0291	-1.68713		1452.05	1410.99	2453.56	1215.15	720.25	2732.21
ENSG00000124875	CXCL6	chemokine (C-X-C motif) ligand 6 (granulocyte chemotactic protein 2)	-11.089	-3.15856	-1.02951	-2.4958		164.464	159.751	14.4062	78.9314	31.6257	10.0127
ENSG00000111816	FRK	fyn-related kinase	-1.69098	-3.15528	-1.02973	2.32649		76.8222	74.6043	44.119	26.3105	61.211	19.3996
ENSG00000035664	DAPK2	death-associated protein kinase 2	-2.208	-1.96653	-1.02998	-1.10746		380.865	369.778	167.472	389.785	351.963	178.977
ENSG00000120708	TGFBI	transforming growth factor, beta-induced, 68kDa	-3.57577	-1.7561	-1.03039	-1.3413		2010.36	1951.06	545.635	1164.48	868.177	494.376
ENSG00000138722	MMRN1	multimerin 1	-2.09847	-2.26489	-1.03079	1.50031		194.761	188.944	90.0388	123.757	185.673	81.9789
ENSG00000117632	STMN1	stathmin 1	2.16348	1.79892	-1.03079	1.07476		194.761	188.944	408.776	183.199	196.895	354.199
ENSG00000124216	SNAI1	snail homolog 1 (Drosophila)	-2.08567	-2.30692	-1.03105	1.0756		73.5762	71.3606	34.2148	71.1357	76.5138	33.167
ENSG00000187210	GCNT1	glucosaminyl (N-acetyl) transferase 1, core 2	-1.52054	-1.53727	-1.03151	1.21669		217.483	210.838	138.66	180.275	219.34	142.681
ENSG00000108479	GALK1	galactokinase 1	2.01117	2.98527	-1.03219	-1.78301		44.3621	42.9786	86.4373	27.2849	15.3028	45.6829
ENSG00000099875	MKNK2	MAP kinase interacting serine/threonine kinase 2	1.86947	2.03292	-1.03238	-1.50778		688.154	666.573	1246.14	773.723	513.153	1043.2
ENSG00000183780	SLC35F3	solute carrier family 35, member F3	-1.5761	-1.51571	-1.03249	1.16612		140.66	136.234	86.4373	196.841	229.541	151.442
ENSG00000110880	CORO1C	coronin, actin binding protein, 1C	1.73297	1.64917	-1.03273	1.0435		392.767	380.32	659.084	298.185	311.156	513.15
ENSG00000181619	GPR135	G protein-coupled receptor 135	-2.14766	-1.97343	-1.033	1.0033		25.9681	25.1384	11.705	23.3871	23.4642	11.8901
ENSG00000127586	CHTF18	CTF18, chromosome transmission fidelity factor 18 homolog (S. cerevisiae)	2.68629	2.24029	-1.033	-1.70272		25.9681	25.1384	67.5291	39.9529	23.4642	52.5666
ENSG00000173889	PHC3	polyhomeotic homolog 3 (Drosophila)	-1.62592	-1.66975	-1.03343	1.56575		170.956	165.427	101.744	110.114	172.411	103.256
ENSG00000156687	UNC5D	unc-5 homolog D (C. elegans)	-3.60252	-3.26045	-1.03408	1.35087		33.5421	32.4367	9.00388	30.2083	40.8074	12.5159
ENSG00000127337	YEATS4	YEATS domain containing 4	1.91533	1.62374	-1.03408	-1.01137		33.5421	32.4367	62.1268	17.5403	17.3431	28.1607
ENSG00000143612	C1orf43	chromosome 1 open reading frame 43	1.65042	1.51588	-1.03414	-1.00446		987.869	955.26	1576.58	1032.93	1028.35	1558.85
ENSG00000067082	KLF6	Kruppel-like factor 6	1.83658	1.70371	-1.03599	-1.52709		556.15	536.827	985.925	496.975	325.439	554.453
ENSG00000136872	ALDOB	aldolase B, fructose-bisphosphate	-32.3244	-4.67428	-1.03688	1.02789		3319.59	3201.5	99.0427	321.572	330.54	70.7146
ENSG00000042753	AP2S1	adaptor-related protein complex 2, sigma 1 subunit	1.57696	1.66872	-1.03704	-1.45163		332.175	320.312	505.118	450.201	310.136	517.531
ENSG00000131697	NPHP4	nephronophthisis 4	-1.56367	-1.53727	-1.03726	-1.1862		238.041	229.489	146.763	260.181	219.34	142.681
ENSG00000169894	MUC3A	mucin 3A, cell surface associated	-3.78028	-2.06085	-1.03732	1.07913		268.337	258.682	68.4295	63.34	68.3523	33.167
ENSG00000018236	CNTN1	contactin 1	-1.80803	-2.1434	-1.03779	1.4406		674.088	649.544	359.255	585.651	843.692	393.624
ENSG00000131620	ANO1	anoctamin 1, calcium activated chloride channel	1.59207	2.04471	-1.03779	-1.17667		159.054	153.263	244.005	165.658	140.785	287.865
ENSG00000182263	FIGN	fidgetin	-2.25157	-1.56502	-1.03779	1.1421		37.8701	36.4912	16.207	21.4382	24.4844	15.6448
ENSG00000178965	C1orf173	chromosome 1 open reading frame 173	-2.70189	-2.71704	-1.03779	1.07771		30.2961	29.193	10.8047	66.2634	71.4129	26.2833
ENSG00000110148	CCKBR	cholecystokinin B receptor	-2.70189	-1.81292	-1.03779	-1.01442		75.7402	72.9825	27.0116	133.501	131.604	72.592
ENSG00000185340	GAS2L1	growth arrest-specific 2 like 1	1.58839	1.92068	-1.03779	-1.65983		60.5922	58.386	92.74	103.293	62.2312	119.526
ENSG00000121769	FABP3	fatty acid binding protein 3, muscle and heart (mammary-derived growth inhibitor)	1.60382	11.0414	-1.03779	-9.55182		7.57402	7.29825	11.705	9.74462	1.02018	11.2643
ENSG00000112379	KIAA1244	KIAA1244	-1.90736	-1.78924	-1.03783	1.15697		2602.22	2507.35	1314.57	2401.07	2777.96	1552.59
ENSG00000137955	RABGGTB	Rab geranylgeranyltransferase, beta subunit	2.21386	1.55231	-1.03961	1.1152		137.414	132.179	292.626	89.6505	99.978	155.197
ENSG00000087074	PPP1R15A	protein phosphatase 1, regulatory subunit 15A	1.9813	2.23617	-1.03971	-1.48777		324.601	312.203	618.567	500.873	336.661	752.829
ENSG00000108187	PBLD	phenazine biosynthesis-like protein domain containing	-2.659	-2.8529	-1.04018	1.3272		156.89	150.83	56.7245	123.757	164.25	57.573
ENSG00000108179	PPIF	peptidylprolyl isomerase F	2.28641	1.94068	-1.04022	-1.09483		256.435	246.519	563.643	190.994	174.451	338.554
ENSG00000177156	TALDO1	transaldolase 1	1.55562	1.54952	-1.04068	-1.25737		1296.24	1245.57	1937.64	1058.27	841.652	1304.15
ENSG00000072210	ALDH3A2	aldehyde dehydrogenase 3 family, member A2	1.64885	1.9119	-1.04075	1.21761		337.585	324.367	534.831	179.301	218.319	417.404
ENSG00000130204	TOMM40	translocase of outer mitochondrial membrane 40 homolog (yeast)	1.8307	1.76095	-1.0414	-1.35155		173.12	166.238	304.331	202.688	149.967	264.085
ENSG00000164056	SPRY1	sprouty homolog 1, antagonist of FGF signaling (Drosophila)	2.15127	2.18302	-1.04242	1.18651		27.0501	25.9493	55.8241	29.2339	34.6863	75.721
ENSG00000076382	SPAG5	sperm associated antigen 5	3.71268	2.40107	-1.04242	1.07771		27.0501	25.9493	96.3415	33.1317	35.7064	85.7336
ENSG00000105193	RPS16	ribosomal protein S16	1.68421	1.52167	-1.04259	-1.21509		4567.13	4380.57	7377.78	5034.07	4142.97	6304.24
ENSG00000120802	TMPO	thymopoietin	1.65541	1.60431	-1.04318	1.04692		46.5261	44.6004	73.8318	25.336	26.5248	42.5539
ENSG00000118369	USP35	ubiquitin specific peptidase 35	-1.56517	-1.62046	-1.04358	-1.00697		151.48	145.154	92.74	170.531	169.351	104.507
ENSG00000251596	HADHAP1	hydroxyacyl-CoA dehydrogenase/3-ketoacyl-CoA thiolase/enoyl-CoA hydratase (trifunctional protein), alpha subunit pseudogene 1	-3.45241	-5.54277	-1.04423	1.77976		19.4761	18.6511	5.40233	9.74462	17.3431	3.12897
ENSG00000178445	GLDC	glycine dehydrogenase (decarboxylating)	2.60687	2.23715	-1.04423	1.18651		19.4761	18.6511	48.621	14.6169	17.3431	38.7992
ENSG00000164867	NOS3	nitric oxide synthase 3 (endothelial cell)	3.62065	3.89383	-1.04423	-1.41201		19.4761	18.6511	67.5291	33.1317	23.4642	91.3658
ENSG00000137491	SLCO2B1	solute carrier organic anion transporter family, member 2B1	1.64136	4.49835	-1.04423	-1.91036		38.9521	37.3022	61.2264	23.3871	12.2422	55.0698
ENSG00000106772	PRUNE2	prune homolog 2 (Drosophila)	-2.34987	-2.84868	-1.04442	1.60523		1305.98	1250.43	532.129	1288.24	2067.91	725.92
ENSG00000090273	NUDC	nuclear distribution C homolog (A. nidulans)	1.72617	1.53829	-1.04485	-1.35759		1031.15	986.885	1703.53	1249.26	920.206	1415.54
ENSG00000186409	CCDC30	coiled-coil domain containing 30	-1.68868	-1.75961	-1.0452	1.87344		50.8541	48.655	28.8124	37.0295	69.3725	39.425
ENSG00000154319	FAM167A	family with sequence similarity 167, member A	-1.65976	-1.5537	-1.0453	-1.01567		735.762	703.875	424.083	1178.12	1159.95	746.571
ENSG00000124588	NQO2	NAD(P)H dehydrogenase, quinone 2	1.81048	1.74252	-1.04534	-1.2933		133.086	127.314	230.499	149.093	115.281	200.88
ENSG00000166446	CDYL2	chromodomain protein, Y-like 2	-1.66617	-2.44534	-1.0458	1.09927		31.3781	30.0039	18.0078	38.9785	42.8477	17.5222
ENSG00000125492	BARHL1	BarH-like homeobox 1	-4.16541	-2.41515	-1.0458	1.04692		31.3781	30.0039	7.20311	38.9785	40.8074	16.8964
ENSG00000174951	FUT1	fucosyltransferase 1 (galactoside 2-alpha-L-fucosyltransferase, H blood group)	4.39087	2.41756	-1.04621	-1.17993		74.6582	71.3606	313.335	81.8548	69.3725	167.713
ENSG00000168159	RNF187	ring finger protein 187	2.65074	2.92817	-1.04663	-1.62478		696.81	665.762	1764.76	1142.07	702.907	2058.23
ENSG00000067369	TP53BP1	tumor protein p53 binding protein 1	-1.77624	-1.87969	-1.04703	1.22162		843.962	806.051	453.796	811.727	991.619	527.544
ENSG00000104635	SLC39A14	solute carrier family 39 (zinc transporter), member 14	-1.51995	-1.52701	-1.04715	1.15736		591.856	565.209	371.86	443.38	513.153	336.051
ENSG00000124205	EDN3	endothelin 3	-2.35326	-2.75284	-1.0472	1.37104		481.491	459.79	195.384	629.502	863.076	313.522
ENSG00000165185	KIAA1958	KIAA1958	-1.61074	-1.7058	-1.04735	1.21628		157.972	150.83	93.6404	132.527	161.189	94.4947
ENSG00000154856	APCDD1	adenomatosis polyposis coli down-regulated 1	2.34006	4.32255	-1.04735	-1.21406		157.972	150.83	352.952	132.527	109.16	471.848
ENSG00000103018	CYB5B	cytochrome b5 type B (outer mitochondrial membrane)	1.77921	1.50638	-1.04815	-1.046		352.733	336.53	598.758	325.47	311.156	468.719
ENSG00000101003	GINS1	GINS complex subunit 1 (Psf1 homolog)	3.72755	4.08941	-1.04838	1.88446		11.902	11.3528	42.3182	4.87231	9.18166	37.5476
ENSG00000196696	PDXDC2P	pyridoxal-dependent decarboxylase domain containing 2, pseudogene	-1.73915	-1.90856	-1.04838	1.47801		47.6081	45.4113	26.1113	33.1317	48.9688	25.6575
ENSG00000106278	PTPRZ1	protein tyrosine phosphatase, receptor-type, Z polypeptide 1	-1.80126	-2.23084	-1.04838	1.29619		11.902	11.3528	6.30272	20.4637	26.5248	11.8901
ENSG00000100865	CINP	cyclin-dependent kinase 2 interacting protein	1.51717	1.78298	-1.0491	-1.5665		111.446	106.23	161.169	119.859	76.5138	136.423
ENSG00000135423	GLS2	glutaminase 2 (liver, mitochondrial)	1.80943	1.76736	-1.05014	-1.1727		91.9703	87.579	158.468	120.833	103.039	182.106
ENSG00000117602	RCAN3	RCAN family member 3	-1.86667	-1.91374	-1.05017	1.22899		315.945	300.85	161.169	268.951	330.54	172.719
ENSG00000132205	EMILIN2	elastin microfibril interfacer 2	2.55713	4.36204	-1.05126	-1.13207		28.1321	26.7602	68.4295	31.1828	27.545	120.152
ENSG00000179772	FOXS1	forkhead box S1	-2.97208	-1.72612	-1.05126	-1.64504		28.1321	26.7602	9.00388	30.2083	18.3633	10.6385
ENSG00000155090	KLF10	Kruppel-like factor 10	-2.37008	-2.41273	-1.05261	1.08976		384.111	364.912	153.966	381.015	415.215	172.093
ENSG00000183963	SMTN	smoothelin	1.74569	2.60235	-1.05261	-1.35076		153.644	145.965	254.81	136.425	100.998	262.833
ENSG00000114391	RPL24	ribosomal protein L24	2.02158	1.66959	-1.05319	1.23274		1824.26	1732.12	3501.61	1350.6	1664.94	2779.77
ENSG00000181218	HIST3H2A	histone cluster 3, H2a	2.10379	2.87537	-1.05339	-1.37307		16.23	15.4074	32.414	22.4126	16.3229	46.9345
ENSG00000129422	MTUS1	microtubule associated tumor suppressor 1	-2.10406	-2.5536	-1.05365	1.35424		463.097	439.517	208.89	302.083	409.094	160.203
ENSG00000157423	HYDIN	HYDIN, axonemal central pair apparatus protein	-2.1435	-2.01101	-1.05398	1.19547		101.708	96.4991	45.0194	144.22	172.411	85.7336
ENSG00000116954	RRAGC	Ras-related GTP binding C	1.7817	1.65982	-1.05503	-1.58729		73.5762	69.7388	124.254	110.114	69.3725	115.146
ENSG00000091831	ESR1	estrogen receptor 1	-2.46601	-1.63023	-1.05583	-1.15184		98.4623	93.2554	37.8163	119.859	104.059	63.8309
ENSG00000223414	C6orf176	chromosome 6 open reading frame 176	-5.40378	-3.14401	-1.05632	2.56971		20.5581	19.462	3.60155	10.7191	27.545	8.7611
ENSG00000174100	MRPL45	mitochondrial ribosomal protein L45	1.9308	1.701	-1.05681	-1.24232		193.679	183.267	353.853	206.586	166.29	282.858
ENSG00000138161	CUZD1	CUB and zona pellucida-like domains 1	4.73907	6.9929	-1.05721	2.09384		425.227	402.215	1906.12	9.74462	20.4037	142.681
ENSG00000117614	SYF2	SYF2 homolog, RNA splicing factor (S. cerevisiae)	1.62213	1.81806	-1.05806	-1.53059		219.647	207.595	336.745	259.207	169.351	307.89
ENSG00000142677	IL22RA1	interleukin 22 receptor, alpha 1	3.52244	3.24232	-1.05824	1.46569		24.8861	23.5166	82.8357	4.87231	7.14129	23.1543
ENSG00000034063	UHRF1	ubiquitin-like with PHD and ring finger domains 1	5.4751	7.41671	-1.05824	-1.56303		24.8861	23.5166	128.756	17.5403	11.222	83.2305
ENSG00000181019	NQO1	NAD(P)H dehydrogenase, quinone 1	2.54089	3.15008	-1.05824	-1.79546		273.747	258.682	657.283	243.615	135.684	427.417
ENSG00000184232	OAF	OAF homolog (Drosophila)	1.98397	2.44751	-1.0602	-1.43277		221.811	209.216	415.079	146.169	102.018	249.691
ENSG00000135111	TBX3	T-box 3	1.59433	1.95993	-1.06059	-1.18815		67.0842	63.2515	100.843	49.6975	41.8275	81.9789
ENSG00000079459	FDFT1	farnesyl-diphosphate farnesyltransferase 1	1.73851	1.80025	-1.06163	-1.01603		909.964	857.139	1490.14	699.663	688.624	1239.7
ENSG00000164219	PGGT1B	protein geranylgeranyltransferase type I, beta subunit	-1.5761	-1.52154	-1.06199	1.27451		42.1981	39.7349	25.2109	44.8252	57.1303	37.5476
ENSG00000188803	SHISA6	shisa homolog 6 (Xenopus laevis)	-22.0654	-9.88324	-1.06199	-1.14228		42.1981	39.7349	1.80078	113.038	98.9578	10.0127
ENSG00000161970	RPL26	ribosomal protein L26	1.8334	1.71653	-1.06231	1.33174		2062.3	1941.33	3559.23	1192.74	1588.43	2726.58
ENSG00000164615	CAMLG	calcium modulating ligand	2.0067	1.67927	-1.06327	-1.28035		165.546	155.696	312.435	184.173	143.846	241.556
ENSG00000164855	TMEM184A	transmembrane protein 184A	-1.65624	-2.24971	-1.06375	1.06232		187.187	175.969	106.246	198.79	211.178	93.869
ENSG00000197989	SNHG12	small nucleolar RNA host gene 12 (non-protein coding)	1.56047	2.33337	-1.06383	-1.46087		63.8382	60.0078	93.6404	76.008	52.0294	121.404
ENSG00000111907	TPD52L1	tumor protein D52-like 1	1.7428	2.22873	-1.06406	1.01315		68.1662	64.0624	111.648	30.2083	30.6055	68.2114
ENSG00000149591	TAGLN	transgelin	1.85466	2.45365	-1.06448	-1.29753		311.617	292.741	542.934	299.16	230.562	565.717
ENSG00000165376	CLDN2	claudin 2	3.02524	7.0603	-1.06484	-1.67251		799.6	750.909	2271.68	431.687	258.107	1822.31
ENSG00000104529	EEF1D	eukaryotic translation elongation factor 1 delta (guanine nucleotide exchange protein)	1.6186	1.57684	-1.06564	-1.46443		2055.81	1929.17	3122.55	2073.65	1416.02	2232.83
ENSG00000131981	LGALS3	lectin, galactoside-binding, soluble, 3	2.09041	2.52016	-1.06595	-1.32345		154.726	145.154	303.431	112.063	84.6753	213.395
ENSG00000134352	IL6ST	interleukin 6 signal transducer (gp130, oncostatin M receptor)	-1.69578	-2.15423	-1.06616	1.70268		361.389	338.963	199.886	177.352	301.974	140.178
ENSG00000008394	MGST1	microsomal glutathione S-transferase 1	1.77972	2.12554	-1.06616	-1.08846		180.694	169.482	301.63	47.7486	43.8679	93.2432
ENSG00000179751	SYCN	syncollin	2.03411	4.49835	-1.06671	-1.91036		319.191	299.228	608.662	11.6935	6.1211	27.5349
ENSG00000084207	GSTP1	glutathione S-transferase pi 1	1.65745	2.68298	-1.06722	-1.36049		2088.27	1956.74	3243.2	1072.88	788.602	2115.81
ENSG00000181798	C2orf52	chromosome 2 open reading frame 52	5.77374	1.70392	-1.06744	1.34604		4.32801	4.05458	23.4101	6.82123	9.18166	15.6448
ENSG00000130751	NPAS1	neuronal PAS domain protein 1	1.9986	3.18974	-1.06744	-1.91036		4.32801	4.05458	8.10349	9.74462	5.10092	16.2706
ENSG00000064655	EYA2	eyes absent homolog 2 (Drosophila)	3.10894	5.98077	-1.06744	-2.38796		4.32801	4.05458	12.6054	9.74462	4.08074	24.4059
ENSG00000137807	KIF23	kinesin family member 23	5.9958	28.217	-1.06744	-4.77591		4.32801	4.05458	24.3105	4.87231	1.02018	28.7865
ENSG00000131747	TOP2A	topoisomerase (DNA) II alpha 170kDa	6.70642	4.68647	-1.06744	1.8695		21.6401	20.2729	135.959	13.6425	25.5046	119.526
ENSG00000122378	C10orf57	chromosome 10 open reading frame 57	1.59888	1.60639	-1.06744	-1.04841		476.081	446.004	713.107	580.779	553.96	889.878
ENSG00000215217	C5orf49	chromosome 5 open reading frame 49	-1.65905	-1.97343	-1.06744	-1.41201		30.2961	28.3821	17.1074	33.1317	23.4642	11.8901
ENSG00000154764	WNT7A	wingless-type MMTV integration site family, member 7A	-13.5094	-2.44534	-1.06744	-1.48584		12.984	12.1637	0.900388	13.6425	9.18166	3.75476
ENSG00000092621	PHGDH	phosphoglycerate dehydrogenase	1.82032	2.28074	-1.06744	-1.60265		307.289	287.875	524.026	243.615	152.007	346.689
ENSG00000075340	ADD2	adducin 2 (beta)	2.36871	2.57633	-1.06744	-1.71933		12.984	12.1637	28.8124	8.77016	5.10092	13.1417
ENSG00000156970	BUB1B	budding uninhibited by benzimidazoles 1 homolog beta (yeast)	3.331	8.12771	-1.06744	-2.14916		12.984	12.1637	40.5175	8.77016	4.08074	33.167
ENSG00000112769	LAMA4	laminin, alpha 4	1.69889	1.6149	-1.06844	1.08761		230.467	215.704	366.458	275.773	299.934	484.364
ENSG00000159166	LAD1	ladinin 1	1.86707	3.25144	-1.06906	-1.56805		427.391	399.782	746.422	276.747	176.492	573.852
ENSG00000160285	LSS	lanosterol synthase (2,3-oxidosqualene-lanosterol cyclase)	1.78613	1.66625	-1.07	-1.13941		722.778	675.493	1206.52	717.204	629.453	1048.83
ENSG00000139567	ACVRL1	activin A receptor type II-like 1	2.17186	1.96391	-1.07037	-1.34034		78.9862	73.7934	160.269	169.556	126.503	248.44
ENSG00000152465	NMT2	N-myristoyltransferase 2	1.57784	2.02124	-1.07095	-1.64417		66.0022	61.6296	97.2419	102.318	62.2312	125.784
ENSG00000005249	PRKAR2B	protein kinase, cAMP-dependent, regulatory, type II, beta	-3.23167	-1.92965	-1.07181	1.06529		53.0181	49.4659	15.3066	55.5443	59.1707	30.6639
ENSG00000186908	ZDHHC17	zinc finger, DHHC-type containing 17	-1.73915	-1.92004	-1.0722	1.49964		97.3803	90.8226	52.2225	72.1102	108.139	56.3214
ENSG00000173156	RHOD	ras homolog family member D	1.76205	2.04969	-1.07324	-1.23475		120.102	111.906	197.185	51.6465	41.8275	85.7336
ENSG00000140961	OSGIN1	oxidative stress induced growth inhibitor 1	2.28101	2.93075	-1.07324	-1.64504		80.0682	74.6043	170.173	60.4166	36.7266	107.636
ENSG00000180440	C13orf36	chromosome 13 open reading frame 36	-1.78473	-1.97343	-1.07485	-1.14207		188.269	175.158	98.1423	53.5954	46.9285	23.7801
ENSG00000146918	NCAPG2	non-SMC condensin II complex, subunit G2	3.20763	1.84024	-1.07485	-1.01681		31.3781	29.193	93.6404	32.1572	31.6257	58.1988
ENSG00000155906	RMND1	required for meiotic nuclear division 1 homolog (S. cerevisiae)	1.56309	1.53825	-1.07521	-1.14622		89.8062	83.5244	130.556	76.008	66.312	102.004
ENSG00000142230	SAE1	SUMO1 activating enzyme subunit 1	1.69432	1.67718	-1.07527	-1.16375		386.275	359.236	608.662	375.168	322.378	540.685
ENSG00000168610	STAT3	signal transducer and activator of transcription 3 (acute-phase response factor)	-1.66811	-1.53893	-1.07529	-1.01375		3288.21	3057.97	1833.19	3643.51	3594.11	2335.46
ENSG00000185033	SEMA4B	sema domain, immunoglobulin domain (Ig), transmembrane domain (TM) and short cytoplasmic domain, (semaphorin) 4B	-2.41859	-2.11221	-1.07537	-1.1823		997.607	927.688	383.565	1258.03	1064.05	503.763
ENSG00000034677	RNF19A	ring finger protein 19A, E3 ubiquitin protein ligase	-1.63829	-1.59762	-1.07582	1.4119		166.628	154.885	94.5408	106.216	149.967	93.869
ENSG00000137261	KIAA0319	KIAA0319	-2.42282	-2.61153	-1.07582	1.29881		333.257	309.77	127.855	259.207	336.661	128.913
ENSG00000175895	PLEKHF2	pleckstrin homology domain containing, family F (with FYVE domain) member 2	-1.8613	-1.59888	-1.07605	1.48314		54.1001	50.2768	27.0116	35.0806	52.0294	32.5412
ENSG00000151892	GFRA1	GDNF family receptor alpha 1	-3.9885	-2.33902	-1.07605	1.38194		27.0501	25.1384	6.30272	24.3615	33.6661	14.3932
ENSG00000156966	B3GNT7	UDP-GlcNAc:betaGal beta-1,3-N-acetylglucosaminyltransferase 7	-6.21863	-3.09743	-1.07664	-1.13114		126.594	117.583	18.9082	43.8508	38.767	12.5159
ENSG00000142676	RPL11	ribosomal protein L11	1.6197	1.50861	-1.07703	-1.01844		9960.92	9248.5	14979.8	8440.79	8287.97	12503.3
ENSG00000168925	CTRB1	chymotrypsinogen B1	2.30647	4.87593	-1.07706	-1.31066		8521.86	7912.11	18249.1	470.665	359.105	1750.97
ENSG00000234741	GAS5	growth arrest-specific 5 (non-protein coding)	1.92381	1.87177	-1.07712	-1.07874		842.88	782.534	1505.45	663.608	615.171	1151.46
ENSG00000156535	CD109	CD109 molecule	-2.03621	-2.99962	-1.0777	1.66063		45.4441	42.1677	20.7089	28.2594	46.9285	15.6448
ENSG00000165046	LETM2	leucine zipper-EF-hand containing transmembrane protein 2	-1.95136	-1.71312	-1.0777	1.44242		45.4441	42.1677	21.6093	43.8508	63.2514	36.9218
ENSG00000140465	CYP1A1	cytochrome P450, family 1, subfamily A, polypeptide 1	2.54421	13.5769	-1.07804	-2.51531		132.004	122.448	311.534	230.947	91.8166	1246.58
ENSG00000119772	DNMT3A	DNA (cytosine-5-)-methyltransferase 3 alpha	-1.62373	-1.62523	-1.07811	1.00073		327.847	304.094	187.281	331.317	331.56	204.009
ENSG00000154640	BTG3	BTG family, member 3	-1.88956	-2.23015	-1.07866	1.1189		187.187	173.536	91.8396	155.914	174.451	78.2241
ENSG00000134419	RPS15A	ribosomal protein S15a	2.28837	1.83726	-1.07878	1.26202		2654.15	2460.32	5630.13	1498.72	1891.42	3475.03
ENSG00000100170	SLC5A1	solute carrier family 5 (sodium/glucose cotransporter), member 1	-2.31943	-1.77271	-1.07879	1.03228		164.464	152.452	65.7283	418.044	431.538	243.433
ENSG00000178662	CSRNP3	cysteine-serine-rich nuclear protein 3	-1.70007	-1.93737	-1.08014	1.73429		147.152	136.234	80.1345	96.4717	167.31	86.3594
ENSG00000101057	MYBL2	v-myb myeloblastosis viral oncogene homolog (avian)-like 2	12.6895	14.79	-1.08014	-1.06131		18.3941	17.0292	216.093	9.74462	9.18166	135.797
ENSG00000054793	ATP9A	ATPase, class II, type 9A	-1.85093	-1.74438	-1.08021	1.06915		2709.34	2508.16	1355.08	2799.63	2993.22	1715.92
ENSG00000128973	CLN6	ceroid-lipofuscinosis, neuronal 6, late infantile, variant	1.6262	1.71968	-1.08043	-1.44658		198.007	183.267	298.028	255.309	176.492	303.51
ENSG00000174943	KCTD13	potassium channel tetramerisation domain containing 13	1.58035	1.67682	-1.08053	-1.51575		285.649	264.359	417.78	400.504	264.228	443.061
ENSG00000162413	KLHL21	kelch-like 21 (Drosophila)	1.51409	1.6494	-1.08067	-1.32134		212.073	196.242	297.128	242.641	183.633	302.884
ENSG00000144426	NBEAL1	neurobeachin-like 1	-2.0014	-2.48679	-1.08078	2.09384		87.6422	81.0916	40.5175	43.8508	91.8166	36.9218
ENSG00000155980	KIF5A	kinesin family member 5A	-1.93931	-2.22048	-1.08101	-1.00596		258.599	239.22	123.353	405.376	402.973	181.48
ENSG00000152409	JMY	junction mediating and regulatory protein, p53 cofactor	-1.64515	-1.61307	-1.08107	1.14431		120.102	111.096	67.5291	83.8037	95.8973	59.4503
ENSG00000142178	SIK1	salt-inducible kinase 1	-2.87182	-4.56463	-1.08165	-1.05752		148.234	137.045	47.7206	241.667	228.521	50.0634
ENSG00000151079	KCNA6	potassium voltage-gated channel, shaker-related subfamily, member 6	-1.89316	-2.2499	-1.08169	1.06958		361.389	334.098	176.476	450.201	481.527	214.021
ENSG00000171448	ZBTB26	zinc finger and BTB domain containing 26	-1.58682	-1.91791	-1.08186	1.67507		32.4601	30.0039	18.9082	24.3615	40.8074	21.277
ENSG00000112299	VNN1	vanin 1	-5.55388	-4.34727	-1.08186	-1.07458		32.4601	30.0039	5.40233	8.77016	8.16147	1.87738
ENSG00000074410	CA12	carbonic anhydrase XII	1.52393	3.54416	-1.08197	-1.3974		306.207	283.01	431.286	76.9825	55.0899	195.247
ENSG00000163931	TKT	transketolase	1.92279	1.94961	-1.08354	-1.45883		2548.12	2351.66	4521.75	2345.53	1607.81	3134.6
ENSG00000140968	IRF8	interferon regulatory factor 8	1.7349	1.94247	-1.08412	1.1421		14.066	12.9747	22.5097	10.7191	12.2422	23.7801
ENSG00000160200	CBS	cystathionine-beta-synthase	1.98622	3.70657	-1.08445	-2.05263		220.729	203.54	404.274	98.4206	47.9486	177.725
ENSG00000049541	RFC2	replication factor C (activator 1) 2, 40kDa	2.29331	1.75373	-1.0849	-1.2001		94.1343	86.7681	198.986	95.4972	79.5743	139.552
ENSG00000198732	SMOC1	SPARC related modular calcium binding 1	-3.16795	-2.08841	-1.08494	-1.22836		885.078	815.782	257.511	1279.47	1041.61	498.757
ENSG00000198959	TGM2	transglutaminase 2 (C polypeptide, protein-glutamine-gamma-glutamyltransferase)	-3.36225	-1.6705	-1.08569	-1.36455		2008.2	1849.7	550.137	1559.14	1142.61	683.992
ENSG00000171793	CTPS	CTP synthase 1	1.63284	1.67133	-1.08575	-1.03824		89.8062	82.7135	135.058	73.0846	70.3927	117.649
ENSG00000008256	CYTH3	cytohesin 3	1.78447	2.04471	-1.0865	-1.09762		123.348	113.528	202.587	127.654	116.301	237.801
ENSG00000107562	CXCL12	chemokine (C-X-C motif) ligand 12	2.01613	3.30299	-1.08851	2.26833		33.5421	30.8148	62.1268	5.84677	13.2624	43.8055
ENSG00000117707	PROX1	prospero homeobox 1	-1.73042	-1.59729	-1.08851	1.21376		301.879	277.333	160.269	244.59	296.874	185.861
ENSG00000167920	TMEM99	transmembrane protein 99	1.98691	1.82563	-1.08851	-1.20535		33.5421	30.8148	61.2264	51.6465	42.8477	78.2241
ENSG00000105357	MYH14	myosin, heavy chain 14, non-muscle	-2.33265	-2.26683	-1.08925	-1.19457		3761.04	3452.88	1480.24	5888.67	4929.53	2174.63
ENSG00000133019	CHRM3	cholinergic receptor, muscarinic 3	-1.77624	-2.13183	-1.08999	1.2417		125.512	115.15	64.8279	41.9019	52.0294	24.4059
ENSG00000151276	MAGI1	membrane associated guanylate kinase, WW and PDZ domain containing 1	-1.71748	-1.50433	-1.09022	1.01851		579.954	531.961	309.734	466.767	475.406	316.025
ENSG00000140396	NCOA2	nuclear receptor coactivator 2	-1.68429	-1.77549	-1.09029	1.37918		381.947	350.316	207.99	325.47	448.881	252.82
ENSG00000104976	SNAPC2	small nuclear RNA activating complex, polypeptide 2, 45kDa	1.60274	1.97721	-1.09064	-1.59506		101.708	93.2554	149.464	167.607	105.079	207.763
ENSG00000171443	ZNF524	zinc finger protein 524	1.64136	2.24918	-1.09064	-1.7379		101.708	93.2554	153.066	127.654	73.4532	165.209
ENSG00000166451	CENPN	centromere protein N	2.79266	2.29363	-1.0917	1.09451		29.2141	26.7602	74.7322	21.4382	23.4642	53.8182
ENSG00000183605	SFXN4	sideroflexin 4	1.63666	1.6161	-1.0917	-1.02866		136.332	124.881	204.388	109.14	106.099	171.467
ENSG00000139835	GRTP1	growth hormone regulated TBC protein 1	1.51409	2.97943	-1.0917	-1.09164		19.4761	17.8402	27.0116	7.79569	7.14129	21.277
ENSG00000111206	FOXM1	forkhead box M1	6.63677	7.78767	-1.0917	-1.1213		38.9521	35.6803	236.802	26.3105	23.4642	182.732
ENSG00000164330	EBF1	early B-cell factor 1	1.61503	2.73067	-1.0917	-1.47899		29.2141	26.7602	43.2186	46.7742	31.6257	86.3594
ENSG00000105011	ASF1B	ASF1 anti-silencing function 1 homolog B (S. cerevisiae)	6.76294	27.9102	-1.0917	-4.29832		9.73803	8.92008	60.326	8.77016	2.04037	56.9472
ENSG00000131016	AKAP12	A kinase (PRKA) anchor protein 12	1.76928	1.7942	-1.09214	1.05156		487.983	446.815	790.541	439.482	462.143	829.176
ENSG00000204388	HSPA1B	heat shock 70kDa protein 1B	4.02819	2.26596	-1.09226	-1.70365		190.433	174.347	702.303	232.896	136.705	309.768
ENSG00000069974	RAB27A	RAB27A, member RAS oncogene family	-1.59235	-1.80114	-1.09311	1.17084		304.043	278.144	174.675	238.743	279.53	155.197
ENSG00000153714	C9orf150	chromosome 9 open reading frame 150	2.35444	2.26777	-1.09316	-1.66433		73.5762	67.3061	158.468	112.063	67.3321	152.694
ENSG00000109861	CTSC	cathepsin C	1.54496	2.13637	-1.09355	-1.4116		289.977	265.17	409.677	292.339	207.097	442.436
ENSG00000151882	CCL28	chemokine (C-C motif) ligand 28	-5.24137	-2.41273	-1.09375	1.1563		314.863	287.875	54.9237	65.2889	75.4936	31.2897
ENSG00000144802	NFKBIZ	nuclear factor of kappa light polypeptide gene enhancer in B-cells inhibitor, zeta	-2.33169	-2.0461	-1.094	1.21482		374.373	342.207	146.763	103.293	125.483	61.3277
ENSG00000240583	AQP1	aquaporin 1 (Colton blood group)	1.55447	4.05796	-1.09412	-1.48584		310.535	283.821	441.19	177.352	119.362	484.364
ENSG00000168824	NSG1	neuron specific gene family member 1	1.60037	1.72962	-1.09576	-1.24226		159.054	145.154	232.3	231.922	186.694	322.909
ENSG00000184305	FAM190A	family with sequence similarity 190, member A	-1.5761	-2.2008	-1.09603	1.22899		24.8861	22.7057	14.4062	22.4126	27.545	12.5159
ENSG00000177098	SCN4B	sodium channel, voltage-gated, type IV, beta subunit	1.54654	3.68047	-1.09603	-2.01091		24.8861	22.7057	35.1151	38.9785	19.3835	71.3404
ENSG00000108010	GLRX3	glutaredoxin 3	1.73696	1.50037	-1.0965	-1.20043		89.8062	81.9026	142.261	90.6249	75.4936	113.269
ENSG00000081059	TCF7	transcription factor 7 (T-cell specific, HMG-box)	1.83746	2.28113	-1.09814	-1.70142		100.626	91.6336	168.373	55.5443	32.6459	74.4694
ENSG00000139874	SSTR1	somatostatin receptor 1	-1.58017	-2.3418	-1.09819	1.18613		432.801	394.105	249.408	534.979	634.554	270.968
ENSG00000160796	NBEAL2	neurobeachin-like 2	-1.66153	-1.52865	-1.09865	-1.34329		1165.32	1060.68	638.375	1258.03	936.529	612.651
ENSG00000134363	FST	follistatin	-5.10357	-3.26045	-1.09883	2.09384		15.148	13.7856	2.70116	2.92339	6.1211	1.87738
ENSG00000169432	SCN9A	sodium channel, voltage-gated, type IX, alpha subunit	-1.96291	-2.20869	-1.09883	1.22141		75.7402	68.9279	35.1151	35.0806	42.8477	19.3996
ENSG00000151849	CENPJ	centromere protein J	2.09004	2.30029	-1.09883	-1.07458		15.148	13.7856	28.8124	8.77016	8.16147	18.7738
ENSG00000101194	SLC17A9	solute carrier family 17, member 9	2.80849	1.76356	-1.09883	-1.07458		15.148	13.7856	38.7167	17.5403	16.3229	28.7865
ENSG00000120158	RCL1	RNA terminal phosphate cyclase-like 1	2.02473	1.56961	-1.09883	-1.37659		45.4441	41.3567	83.7361	47.7486	34.6863	54.444
ENSG00000198286	CARD11	caspase recruitment domain family, member 11	-2.22836	-1.94294	-1.0994	-1.32314		855.864	778.48	349.351	511.592	386.65	199.002
ENSG00000076706	MCAM	melanoma cell adhesion molecule	2.05818	2.78147	-1.09998	-1.1243		182.858	166.238	342.148	349.832	311.156	865.472
ENSG00000204628	GNB2L1	guanine nucleotide binding protein (G protein), beta polypeptide 2-like 1	1.63527	1.50667	-1.10043	-1.17631		9454.54	8591.66	14049.7	9004.03	7654.44	11532.7
ENSG00000160097	FNDC5	fibronectin type III domain containing 5	-2.437	-1.60435	-1.10224	1.15909		41.1161	37.3022	15.3066	54.5699	63.2514	39.425
ENSG00000176014	TUBB6	tubulin, beta 6 class V	2.50737	3.33696	-1.10252	-1.47098		190.433	172.725	433.087	150.067	102.018	340.431
ENSG00000155816	FMN2	formin 2	-1.78884	-1.76223	-1.10265	-1.17341		257.517	233.544	130.556	319.623	272.389	154.571
ENSG00000109586	GALNT7	UDP-N-acetyl-alpha-D-galactosamine:polypeptide N-acetylgalactosaminyltransferase 7 (GalNAc-T7)	-1.58755	-2.1097	-1.10336	1.97419		93.0523	84.3353	53.1229	34.1062	67.3321	31.9154
ENSG00000204217	BMPR2	bone morphogenetic protein receptor, type II (serine/threonine kinase)	-2.1823	-2.31502	-1.10397	1.42848		451.195	408.702	187.281	323.521	462.143	199.628
ENSG00000025772	TOMM34	translocase of outer mitochondrial membrane 34	1.57621	1.68003	-1.10414	-1.15746		384.111	347.883	548.336	501.848	433.578	728.423
ENSG00000253485	PCDHGA5	protocadherin gamma subfamily A, 5	-1.86559	-1.95627	-1.10425	-1.27358		25.9681	23.5166	12.6054	38.9785	30.6055	15.6448
ENSG00000143850	PLEKHA6	pleckstrin homology domain containing, family A member 6	-1.90508	-1.76278	-1.10434	-1.1442		1314.63	1190.43	624.869	1769.62	1546.6	877.362
ENSG00000198113	C9orf167	chromosome 9 open reading frame 167	1.61792	2.58279	-1.10556	-1.28196		31.3781	28.3821	45.9198	49.6975	38.767	100.127
ENSG00000122952	ZWINT	ZW10 interactor	3.9972	4.95273	-1.10556	-1.66272		62.7562	56.7641	226.898	45.7997	27.545	136.423
ENSG00000164574	GALNT10	UDP-N-acetyl-alpha-D-galactosamine:polypeptide N-acetylgalactosaminyltransferase 10 (GalNAc-T10)	-2.11694	-2.23108	-1.10606	1.15814		408.997	369.778	174.675	421.942	488.668	219.028
ENSG00000149573	MPZL2	myelin protein zero-like 2	1.70612	1.50994	-1.10649	1.23727		36.7881	33.2476	56.7245	10.7191	13.2624	20.0254
ENSG00000177669	MBOAT4	membrane bound O-acyltransferase domain containing 4	-2.44649	-1.78606	-1.10703	1.01293		163.382	147.587	60.326	150.067	152.007	85.1079
ENSG00000099204	ABLIM1	actin binding LIM protein 1	-1.52448	-1.61088	-1.10726	1.20959		1889.18	1706.17	1119.18	1755.98	2124.02	1318.55
ENSG00000198198	KIAA0467	KIAA0467	-1.50284	-1.55814	-1.10754	1.15593		502.049	453.302	301.63	496.001	573.343	367.966
ENSG00000100714	MTHFD1	methylenetetrahydrofolate dehydrogenase (NADP+ dependent) 1, methenyltetrahydrofolate cyclohydrolase, formyltetrahydrofolate synthetase	2.05013	2.02948	-1.10755	-1.19906		274.829	248.14	508.719	229.973	191.795	389.243
ENSG00000104738	MCM4	minichromosome maintenance complex component 4	3.56624	3.11818	-1.10814	-1.28495		106.036	95.6881	341.247	110.114	85.6955	267.214
ENSG00000164692	COL1A2	collagen, type I, alpha 2	-2.15386	-1.79086	-1.10827	-1.21559		7894.29	7123.09	3307.13	10521.3	8655.24	4833
ENSG00000113248	PCDHB15	protocadherin beta 15	-1.62614	-1.79743	-1.10849	-1.28839		58.4282	52.7096	32.414	56.5188	43.8679	24.4059
ENSG00000180530	NRIP1	nuclear receptor interacting protein 1	-1.56834	-1.54554	-1.10971	1.44198		90.8882	81.9026	52.2225	51.6465	74.4734	48.1861
ENSG00000163625	WDFY3	WD repeat and FYVE domain containing 3	-1.93457	-1.61873	-1.11004	1.37393		535.591	482.495	249.408	418.044	574.364	354.825
ENSG00000173698	GPR64	G protein-coupled receptor 64	-1.80126	-1.94721	-1.11025	1.16626		241.287	217.326	120.652	188.071	219.34	112.643
ENSG00000102977	ACD	adrenocortical dysplasia homolog (mouse)	1.52186	1.65376	-1.11036	-1.36782		128.758	115.961	176.476	174.429	127.523	210.892
ENSG00000119125	GDA	guanine deaminase	-1.5622	-1.53902	-1.11112	1.11727		253.189	227.868	145.863	246.539	275.45	178.977
ENSG00000138685	FGF2	fibroblast growth factor 2 (basic)	2.59078	1.90839	-1.11191	9.42228		10.82	9.731	25.2109	0.974462	9.18166	17.5222
ENSG00000100625	SIX4	SIX homeobox 4	-1.54394	-1.63023	-1.11191	1.85224		21.6401	19.462	12.6054	12.668	23.4642	14.3932
ENSG00000139211	AMIGO2	adhesion molecule with Ig-like domain 2	-2.54295	-2.48078	-1.11191	1.35712		43.2801	38.924	15.3066	26.3105	35.7064	14.3932
ENSG00000188060	RAB42	RAB42, member RAS oncogene family	3.51606	1.77208	-1.11191	1.04692		5.41001	4.8655	17.1074	8.77016	9.18166	16.2706
ENSG00000185905	C16orf54	chromosome 16 open reading frame 54	-1.80126	-2.66764	-1.11191	-1.16745		5.41001	4.8655	2.70116	21.4382	18.3633	6.88372
ENSG00000140945	CDH13	cadherin 13, H-cadherin (heart)	3.14595	4.53487	-1.11191	-1.33043		5.41001	4.8655	15.3066	38.004	28.5652	129.539
ENSG00000163673	DCLK3	doublecortin-like kinase 3	2.40572	1.55712	-1.11191	-1.39604		5.41001	4.8655	11.705	18.5148	13.2624	20.6512
ENSG00000162706	CADM3	cell adhesion molecule 3	-5.40378	-1.9925	-1.11191	-1.47619		5.41001	4.8655	0.900388	16.5658	11.222	5.63214
ENSG00000109881	CCDC34	coiled-coil domain containing 34	1.74775	1.68688	-1.11191	-1.51237		48.6901	43.7895	76.533	37.0295	24.4844	41.3023
ENSG00000159147	DONSON	downstream neighbor of SON	1.54213	2.57633	-1.11191	-1.52829		16.23	14.5965	22.5097	7.79569	5.10092	13.1417
ENSG00000092445	TYRO3	TYRO3 protein tyrosine kinase	2.59078	4.12659	-1.11191	-2.69188		43.2801	38.924	100.843	30.2083	11.222	46.3087
ENSG00000143476	DTL	denticleless E3 ubiquitin protein ligase homolog (Drosophila)	9.43784	25.7633	-1.11191	-5.73109		5.41001	4.8655	45.9198	5.84677	1.02018	26.2833
ENSG00000242372	EIF6	eukaryotic translation initiation factor 6	1.54389	1.50519	-1.11282	-1.32784		663.268	596.024	920.197	659.711	496.83	747.823
ENSG00000140279	DUOX2	dual oxidase 2	-34.4358	-7.15057	-1.11414	-1.36537		4698.06	4216.77	122.453	1154.74	845.732	118.275
ENSG00000159082	SYNJ1	synaptojanin 1	-2.02093	-2.11541	-1.11675	1.60724		83.3142	74.6043	36.9159	69.1868	111.2	52.5666
ENSG00000157017	GHRL	ghrelin/obestatin prepropeptide	2.00056	2.4627	-1.11681	-1.25125		205.581	184.078	368.259	345.934	276.47	680.863
ENSG00000169908	TM4SF1	transmembrane 4 L six family member 1	1.50963	2.43625	-1.11699	-1.08389		1229.16	1100.41	1661.22	311.828	287.692	700.888
ENSG00000142227	EMP3	epithelial membrane protein 3	1.78737	1.98745	-1.11734	-1.52829		111.446	99.7427	178.277	116.935	76.5138	152.068
ENSG00000165240	ATP7A	ATPase, Cu++ transporting, alpha polypeptide	-2.08271	-2.79467	-1.11792	1.69771		67.0842	60.0078	28.8124	36.0551	61.211	21.9028
ENSG00000167880	EVPL	envoplakin	1.95059	2.51207	-1.11792	-1.72843		33.5421	30.0039	58.5252	37.0295	21.4239	53.8182
ENSG00000184307	ZDHHC23	zinc finger, DHHC-type containing 23	-1.7498	-1.75563	-1.11845	-1.00067		61.6742	55.1423	31.5136	42.8763	42.8477	24.4059
ENSG00000196562	SULF2	sulfatase 2	-2.3862	-1.67197	-1.11884	-1.17245		466.343	416.811	174.675	862.399	735.553	439.933
ENSG00000214595	EML6	echinoderm microtubule associated protein like 6	-1.93135	-2.34345	-1.11998	1.25904		175.284	156.507	81.0349	149.093	187.714	80.1015
ENSG00000162849	KIF26B	kinesin family member 26B	-4.07535	-5.10332	-1.12051	-1.08121		164.464	146.776	36.0155	317.675	293.813	57.573
ENSG00000080845	DLGAP4	discs, large (Drosophila) homolog-associated protein 4	1.87601	2.04377	-1.12057	-1.14753		1004.1	896.063	1681.02	1023.18	891.641	1822.31
ENSG00000159111	MRPL10	mitochondrial ribosomal protein L10	1.76666	2.40787	-1.12081	-1.4898		204.499	182.456	322.339	203.662	136.705	329.167
ENSG00000008441	NFIX	nuclear factor I/X (CCAAT-binding transcription factor)	1.565	1.69784	-1.1215	-1.33612		210.991	188.133	294.427	228.998	171.391	290.994
ENSG00000221986	MYBPHL	myosin binding protein H-like	-2.47673	-1.73891	-1.12202	1.16866		40.0341	35.6803	14.4062	41.9019	48.9688	28.1607
ENSG00000184083	FAM120C	family with sequence similarity 120C	-1.66881	-1.68951	-1.1225	1.45547		114.692	102.175	61.2264	79.9059	116.301	68.8372
ENSG00000100575	TIMM9	translocase of inner mitochondrial membrane 9 homolog (yeast)	2.05818	1.52866	-1.12276	-1.06131		74.6582	66.4951	136.859	68.2123	64.2716	98.2495
ENSG00000134531	EMP1	epithelial membrane protein 1	3.37498	3.37377	-1.12292	1.10618		91.9703	81.9026	276.419	103.293	114.261	385.489
ENSG00000158516	CPA2	carboxypeptidase A2 (pancreatic)	1.6847	3.5688	-1.12323	1.0859		3581.43	3188.52	5371.72	366.398	397.872	1419.92
ENSG00000113212	PCDHB7	protocadherin beta 7	-2.139	-1.93053	-1.12362	1.42762		34.6241	30.8148	14.4062	32.1572	45.9083	23.7801
ENSG00000142627	EPHA2	EPH receptor A2	2.51286	5.31125	-1.12362	-1.98026		103.872	92.4445	232.3	82.8292	41.8275	222.157
ENSG00000149150	SLC43A1	solute carrier family 43, member 1	2.01521	2.46267	-1.12417	1.11235		231.549	205.973	415.079	62.3655	69.3725	170.841
ENSG00000143162	CREG1	cellular repressor of E1A-stimulated genes 1	1.64256	1.68834	-1.12478	1.09927		110.364	98.1209	161.169	97.4462	107.119	180.854
ENSG00000121743	GJA3	gap junction protein, alpha 3, 46kDa	1.56141	1.96292	-1.12581	-1.14622		58.4282	51.8987	81.0349	35.0806	30.6055	60.0761
ENSG00000173702	MUC13	mucin 13, cell surface associated	-5.32257	-2.69021	-1.1261	1.02093		1316.8	1169.34	219.695	1569.86	1602.71	595.755
ENSG00000158163	DZIP1L	DAZ interacting protein 1-like	-1.71683	-2.24653	-1.1265	1.03774		111.446	98.9318	57.6248	111.089	115.281	51.315
ENSG00000167363	FN3K	fructosamine 3 kinase	1.68212	1.99253	-1.12656	-1.50853		152.562	135.423	227.798	223.152	147.927	294.749
ENSG00000115484	CCT4	chaperonin containing TCP1, subunit 4 (delta)	2.22067	1.66317	-1.12718	-1.04709		306.207	271.657	603.26	310.853	296.874	493.751
ENSG00000145246	ATP10D	ATPase, class V, type 10D	-1.55158	-1.96137	-1.12725	1.22141		159.054	141.099	90.9392	128.629	157.108	80.1015
ENSG00000221829	FANCG	Fanconi anemia, complementation group G	1.78036	1.55398	-1.12725	-1.23112		53.0181	47.0332	83.7361	56.5188	45.9083	71.3404
ENSG00000152377	SPOCK1	sparc/osteonectin, cwcv and kazal-like domains proteoglycan (testican) 1	-2.19284	-2.9156	-1.1278	-1.05789		153.644	136.234	62.1268	100.37	94.8771	32.5412
ENSG00000008517	IL32	interleukin 32	1.59786	3.32566	-1.12852	-1.34069		5625.33	4984.7	7964.83	837.063	624.353	2076.38
ENSG00000152076	CCDC74B	coiled-coil domain containing 74B	-5.85409	-4.5284	-1.12902	-1.27358		47.6081	42.1677	7.20311	97.4462	76.5138	16.8964
ENSG00000165502	RPL36AL	ribosomal protein L36a-like	1.70262	1.71417	-1.1296	-1.10266		1301.65	1152.31	1961.95	1100.17	997.74	1710.29
ENSG00000141401	IMPA2	inositol(myo)-1(or 4)-monophosphatase 2	1.74103	2.32722	-1.13007	-1.48017		269.419	238.409	415.079	197.816	133.644	311.019
ENSG00000137309	HMGA1	high mobility group AT-hook 1	3.16318	3.57631	-1.13028	-1.40874		521.525	461.411	1459.53	457.023	324.418	1160.22
ENSG00000226742	HSBP1L1	heat shock factor binding protein 1-like 1	1.6655	1.70392	-1.13125	-1.02594		42.1981	37.3022	62.1268	28.2594	27.545	46.9345
ENSG00000156697	UTP14A	UTP14, U3 small nucleolar ribonucleoprotein, homolog A (yeast)	1.94531	1.52319	-1.13148	1.15032		114.692	101.365	197.185	78.9314	90.7964	138.3
ENSG00000139641	ESYT1	extended synaptotagmin-like protein 1	-2.42921	-2.41288	-1.13159	-1.0226		4210.07	3720.48	1531.56	5660.65	5535.52	2294.16
ENSG00000040731	CDH10	cadherin 10, type 2 (T2-cadherin)	-2.47673	-1.84286	-1.13213	1.23727		90.8882	80.2807	32.414	85.7526	106.099	57.573
ENSG00000142657	PGD	phosphogluconate dehydrogenase	1.63681	1.92335	-1.13228	-1.48325		1012.75	894.441	1464.03	1116.73	752.896	1448.09
ENSG00000115756	HPCAL1	hippocalcin-like 1	1.51772	2.30612	-1.13271	-1.54764		127.676	112.717	171.074	124.731	80.5945	185.861
ENSG00000188338	SLC38A3	solute carrier family 38, member 3	2.07402	5.86575	-1.13289	-1.55217		48.6901	42.9786	89.1384	25.336	16.3229	95.7463
ENSG00000112118	MCM3	minichromosome maintenance complex component 3	2.23389	2.05613	-1.13309	-1.2967		231.549	204.351	456.497	236.794	182.613	375.476
ENSG00000182319	PRAGMIN	homolog of rat pragma of Rnd2	1.68313	2.50699	-1.13309	-1.49507		115.774	102.175	171.974	105.242	70.3927	176.474
ENSG00000133138	TBC1D8B	TBC1 domain family, member 8B (with GRAM domain)	-2.70189	-2.70828	-1.13415	1.9606		110.364	97.31	36.0155	53.5954	105.079	38.7992
ENSG00000115350	POLE4	polymerase (DNA-directed), epsilon 4, accessory subunit	1.72102	3.29709	-1.13415	-1.31338		18.3941	16.2183	27.912	10.7191	8.16147	26.9091
ENSG00000162407	PPAP2B	phosphatidic acid phosphatase type 2B	2.27618	3.33106	-1.13415	-1.463		91.9703	81.0916	184.58	117.91	80.5945	268.465
ENSG00000075539	FRYL	FRY-like	-1.78288	-2.10675	-1.13484	1.45358		178.53	157.318	88.238	117.91	171.391	81.3531
ENSG00000168928	CTRB2	chymotrypsinogen B2	1.96104	3.62613	-1.13499	-1.38802		15354.7	13528.5	26529.9	831.216	598.848	2171.5
ENSG00000219073	CELA3B	chymotrypsin-like elastase family, member 3B	2.93688	11.9401	-1.13568	-1.08846		1447.72	1274.76	3743.81	47.7486	43.8679	523.789
ENSG00000171227	TMEM37	transmembrane protein 37	-2.27636	-2.32508	-1.13573	1.02982		507.459	446.815	196.285	775.672	798.804	343.56
ENSG00000129003	VPS13C	vacuolar protein sorting 13 homolog C (S. cerevisiae)	-1.54458	-1.8937	-1.1359	1.64176		631.89	556.289	360.155	428.763	703.927	371.721
ENSG00000156218	ADAMTSL3	ADAMTS-like 3	-1.51981	-2.391	-1.13662	1.91935		24.8861	21.8947	14.4062	11.6935	22.444	9.3869
ENSG00000160360	GPSM1	G-protein signaling modulator 1	-2.53425	-1.88416	-1.13701	-1.67607		710.876	625.217	246.706	634.375	378.488	200.88
ENSG00000176407	KCMF1	potassium channel modulatory factor 1	1.60694	1.62089	-1.13725	-1.31989		218.565	192.187	308.833	222.177	168.33	272.846
ENSG00000124602	UNC5CL	unc-5 homolog C (C. elegans)-like	-2.47344	-1.86312	-1.13759	-1.36993		519.361	456.546	184.58	424.865	310.136	166.461
ENSG00000112511	PHF1	PHD finger protein 1	1.66104	1.63786	-1.13871	-1.21551		459.851	403.836	670.789	605.141	497.85	815.408
ENSG00000152926	ZNF117	zinc finger protein 117	-2.30786	-1.87476	-1.13903	1.78364		37.8701	33.2476	14.4062	26.3105	46.9285	25.0317
ENSG00000063438	AHRR	aryl-hydrocarbon receptor repressor	2.34878	4.02126	-1.13928	-1.98617		120.102	105.419	247.607	127.654	64.2716	258.453
ENSG00000102359	SRPX2	sushi-repeat containing protein, X-linked 2	-1.90518	-2.04247	-1.14022	1.01888		101.708	89.2008	46.8202	109.14	111.2	54.444
ENSG00000171560	FGA	fibrinogen alpha chain	-9.30651	-4.79478	-1.14061	1.58624		57.3462	50.2768	5.40233	32.1572	51.0092	10.6385
ENSG00000169967	MAP3K2	mitogen-activated protein kinase kinase kinase 2	-1.80852	-1.69093	-1.14139	1.20799		230.467	201.918	111.648	164.684	198.936	117.649
ENSG00000183337	BCOR	BCL6 corepressor	-1.58211	-1.69351	-1.14187	-1.02317		487.983	427.353	270.116	586.626	573.343	338.554
ENSG00000215704	CELA2B	chymotrypsin-like elastase family, member 2B	2.47628	9.20118	-1.14231	-2.86555		128.758	112.717	279.12	2.92339	1.02018	9.3869
ENSG00000172493	AFF1	AF4/FMR2 family, member 1	-1.57012	-1.84803	-1.14239	1.19404		547.493	479.252	305.232	478.461	571.303	309.142
ENSG00000135446	CDK4	cyclin-dependent kinase 4	1.71619	1.87675	-1.14285	-1.21956		426.309	373.022	640.176	418.044	342.782	643.315
ENSG00000147262	GPR119	G protein-coupled receptor 119	-1.66219	-1.55469	-1.14292	1.05979		232.631	203.54	122.453	237.769	251.985	162.08
ENSG00000166741	NNMT	nicotinamide N-methyltransferase	-4.13579	-2.7186	-1.14314	-1.03232		647.038	566.02	136.859	612.936	593.747	218.402
ENSG00000184160	ADRA2C	adrenoceptor alpha 2C	1.6655	1.51892	-1.14368	1.22141		12.984	11.3528	18.9082	17.5403	21.4239	32.5412
ENSG00000142621	FHAD1	forkhead-associated (FHA) phosphopeptide binding domain 1	-2.52176	-1.73211	-1.14368	1.18651		12.984	11.3528	4.50194	14.6169	17.3431	10.0127
ENSG00000171792	C12orf32	chromosome 12 open reading frame 32	1.81279	1.66597	-1.14368	-1.07458		90.8882	79.4698	144.062	96.4717	89.7762	149.565
ENSG00000144161	ZC3H8	zinc finger CCCH-type containing 8	1.79013	2.16611	-1.14368	-1.25368		45.4441	39.7349	71.1307	40.9274	32.6459	70.7146
ENSG00000160447	PKN3	protein kinase N3	1.63906	3.11425	-1.14368	-1.68994		19.4761	17.0292	27.912	22.4126	13.2624	41.3023
ENSG00000185250	PPIL6	peptidylprolyl isomerase (cyclophilin)-like 6	3.64824	2.0856	-1.14368	-1.81485		6.49202	5.67641	20.7089	18.5148	10.2018	21.277
ENSG00000135454	B4GALNT1	beta-1,4-N-acetyl-galactosaminyl transferase 1	2.22067	2.09582	-1.14368	-1.91036		12.984	11.3528	25.2109	23.3871	12.2422	25.6575
ENSG00000173559	OBFC2A	oligonucleotide/oligosaccharide-binding fold containing 2A	3.41031	7.20759	-1.14368	-2.14916		12.984	11.3528	38.7167	8.77016	4.08074	29.4123
ENSG00000123485	HJURP	Holliday junction recognition protein	13.9585	13.0861	-1.14368	-4.77591		6.49202	5.67641	79.2342	14.6169	3.06055	40.0508
ENSG00000171621	SPSB1	splA/ryanodine receptor domain and SOCS box containing 1	-1.81089	-1.99671	-1.14622	-1.09725		349.487	304.905	168.373	353.73	322.378	161.455
ENSG00000203709	C1orf132	chromosome 1 open reading frame 132	-2.5061	-1.56752	-1.14666	-1.47098		59.5102	51.8987	20.7089	75.0336	51.0092	32.5412
ENSG00000135632	SMYD5	SMYD family member 5	1.62184	1.58846	-1.1469	-1.2617		165.546	144.343	234.101	172.48	136.705	217.15
ENSG00000125730	C3	complement component 3	-4.95758	-1.64652	-1.14714	-1.63631		6718.16	5856.44	1181.31	2193.51	1340.52	814.157
ENSG00000205730	ITPRIPL2	inositol 1,4,5-trisphosphate receptor interacting protein-like 2	1.54654	1.72731	-1.14735	-1.02712		338.667	295.174	456.497	250.437	243.824	421.159
ENSG00000182199	SHMT2	serine hydroxymethyltransferase 2 (mitochondrial)	2.17999	2.12934	-1.14738	-1.27261		431.719	376.265	820.254	429.738	337.681	719.036
ENSG00000108262	GIT1	G protein-coupled receptor kinase interacting ArfGAP 1	1.59087	2.02117	-1.14837	-1.45682		568.052	494.659	786.939	826.344	567.222	1146.45
ENSG00000113361	CDH6	cadherin 6, type 2, K-cadherin (fetal kidney)	-2.29131	-2.02845	-1.14919	1.20175		161.218	140.289	61.2264	138.374	166.29	81.9789
ENSG00000168404	MLKL	mixed lineage kinase domain-like	1.76122	2.31424	-1.15026	1.15161		27.0501	23.5166	41.4179	19.4892	22.444	51.9408
ENSG00000105538	RASIP1	Ras interacting protein 1	2.56525	2.33619	-1.15026	-1.01615		27.0501	23.5166	60.326	48.7231	47.9486	112.017
ENSG00000141101	NOB1	NIN1/RPN12 binding protein 1 homolog (S. cerevisiae)	2.10053	1.91222	-1.15056	-1.40841		284.567	247.33	519.524	281.619	199.956	382.36
ENSG00000105552	BCAT2	branched chain amino-acid transaminase 2, mitochondrial	2.21879	2.08534	-1.15111	-1.38223		550.74	478.441	1061.56	652.889	472.345	984.998
ENSG00000005981	ASB4	ankyrin repeat and SOCS box containing 4	-1.65115	-2.00643	-1.15235	1.79472		20.5581	17.8402	10.8047	27.2849	48.9688	24.4059
ENSG00000146233	CYP39A1	cytochrome P450, family 39, subfamily A, polypeptide 1	1.6655	2.11906	-1.15235	1.04692		20.5581	17.8402	29.7128	10.7191	11.222	23.7801
ENSG00000197479	PCDHB11	protocadherin beta 11	-2.20154	-2.67357	-1.15235	1.02199		20.5581	17.8402	8.10349	40.9274	41.8275	15.6448
ENSG00000197632	SERPINB2	serpin peptidase inhibitor, clade B (ovalbumin), member 2	13.3805	18.6477	-1.15337	-1.75754		55.1822	47.8441	640.176	44.8252	25.5046	475.603
ENSG00000125885	MCM8	minichromosome maintenance complex component 8	2.07062	1.71755	-1.15399	1.61065		34.6241	30.0039	62.1268	12.668	20.4037	35.0444
ENSG00000166147	FBN1	fibrillin 1	-1.59952	-1.71996	-1.15399	1.04089		415.489	360.047	225.097	338.138	351.963	204.634
ENSG00000186480	INSIG1	insulin induced gene 1	4.53112	2.80778	-1.15447	-1.22598		347.323	300.85	1363.19	242.641	197.916	555.704
ENSG00000031698	SARS	seryl-tRNA synthetase	1.92444	1.98909	-1.1551	-1.33124		1548.35	1340.44	2579.61	1897.28	1425.2	2834.84
ENSG00000197106	SLC6A17	solute carrier family 6, member 17	-2.04598	-2.45898	-1.15516	-1.08853		1151.25	996.616	487.11	1901.17	1746.55	710.275
ENSG00000204262	COL5A2	collagen, type V, alpha 2	-2.03224	-1.53003	-1.1562	-1.01376		899.144	777.669	382.665	994.925	981.417	641.438
ENSG00000116983	HPCAL4	hippocalcin like 4	-2.25157	-3.26045	-1.15639	4.18768		14.066	12.1637	5.40233	2.92339	12.2422	3.75476
ENSG00000148426	C10orf47	chromosome 10 open reading frame 47	1.85056	1.77208	-1.15639	1.1085		28.1321	24.3275	45.0194	16.5658	18.3633	32.5412
ENSG00000132744	ACY3	aspartoacylase (aminocyclase) 3	2.6648	2.36602	-1.15639	1.04692		14.066	12.1637	32.414	6.82123	7.14129	16.8964
ENSG00000189334	S100A14	S100 calcium binding protein A14	3.4579	4.6908	-1.15639	-1.10501		98.4623	85.1462	294.427	57.4932	52.0294	244.059
ENSG00000171462	DLK2	delta-like 2 homolog (Drosophila)	-1.50105	-1.95627	-1.15639	-1.43277		14.066	12.1637	8.10349	17.5403	12.2422	6.25793
ENSG00000149380	P4HA3	prolyl 4-hydroxylase, alpha polypeptide III	-3.37736	-1.72612	-1.15639	-2.06956		42.1981	36.4912	10.8047	38.004	18.3633	10.6385
ENSG00000180096	SEPT1	septin 1	1.9986	3.476	-1.15639	-3.50234		14.066	12.1637	24.3105	32.1572	9.18166	31.9154
ENSG00000243649	CFB	complement factor B	-10.5559	-3.42865	-1.15684	-1.03448		1495.33	1292.6	122.453	279.671	270.349	78.8499
ENSG00000087086	FTL	ferritin, light polypeptide	2.32832	2.26637	-1.15823	-1.4639		34187	29516.5	68723.9	37303.4	25482.2	57751.9
ENSG00000179344	HLA-DQB1	major histocompatibility complex, class II, DQ beta 1	-1.54908	-4.89068	-1.15846	3.14076		121.184	104.608	67.5291	0.974462	3.06055	0.625793
ENSG00000165526	RPUSD4	RNA pseudouridylate synthase domain containing 4	1.71284	1.54006	-1.15846	-1.04664		121.184	104.608	179.177	100.37	95.8973	147.687
ENSG00000010310	GIPR	gastric inhibitory polypeptide receptor	-2.43801	-2.00643	-1.15848	-1.33825		399.259	344.639	141.361	524.26	391.751	195.247
ENSG00000162438	CTRC	chymotrypsin C (caldecrin)	1.873	4.41958	-1.15856	-1.04131		1890.26	1631.56	3055.92	129.603	124.462	550.072
ENSG00000132386	SERPINF1	serpin peptidase inhibitor, clade F (alpha-2 antiplasmin, pigment epithelium derived factor), member 1	2.08188	1.71395	-1.15873	-1.19398		142.824	123.259	256.611	82.8292	69.3725	118.901
ENSG00000146066	HIGD2A	HIG1 hypoxia inducible domain family, member 2A	1.56597	1.70357	-1.15887	-1.17294		235.877	203.54	318.737	230.947	196.895	335.425
ENSG00000161544	CYGB	cytoglobin	3.81491	3.25629	-1.15905	-1.35051		314.863	271.657	1036.35	535.954	396.852	1292.26
ENSG00000158258	CLSTN2	calsyntenin 2	-2.05732	-2.86284	-1.1625	1.1085		219.647	188.944	91.8396	198.79	220.36	76.9725
ENSG00000142149	HUNK	hormonally up-regulated Neu-associated kinase	1.65127	1.91691	-1.16323	1.09244		73.5762	63.2515	104.445	22.4126	24.4844	46.9345
ENSG00000159208	C1orf51	chromosome 1 open reading frame 51	2.7404	2.24131	-1.16396	-1.46951		44.3621	38.1131	104.445	38.9785	26.5248	59.4503
ENSG00000123213	NLN	neurolysin (metallopeptidase M3 family)	1.55447	1.65848	-1.16448	-1.34433		51.9361	44.6004	69.3299	37.0295	27.545	45.6829
ENSG00000163485	ADORA1	adenosine A1 receptor	1.75635	4.51988	-1.16448	-2.01091		51.9361	44.6004	78.3338	38.9785	19.3835	87.611
ENSG00000134668	SPOCD1	SPOC domain containing 1	1.65669	1.52364	-1.16486	-1.04762		59.5102	51.0877	84.6365	33.1317	31.6257	48.1861
ENSG00000131149	KIAA0182	KIAA0182	-1.7345	-2.21888	-1.16666	-1.03274		1302.73	1116.63	643.778	1894.35	1834.29	826.673
ENSG00000119655	NPC2	Niemann-Pick disease, type C2	1.68991	1.76868	-1.16697	-1.18755		1162.07	995.805	1682.83	1215.15	1023.24	1809.79
ENSG00000115386	REG1A	regenerating islet-derived 1 alpha	2.4324	3.97142	-1.16744	1.03859		48775.6	41780	101626	3307.32	3434.96	13641.7
ENSG00000160949	NFKBIL2	tonsoku-like, DNA repair protein	1.63774	1.91939	-1.16751	-1.26331		37.8701	32.4367	53.1229	39.9529	31.6257	60.7019
ENSG00000116329	OPRD1	opioid receptor, delta 1	-3.60252	-2.19145	-1.16751	-1.6308		37.8701	32.4367	9.00388	136.425	83.6551	38.1734
ENSG00000165501	PPIL5	peptidylprolyl isomerase (cyclophilin)-like 5	3.4004	2.39231	-1.16751	1.30865		15.148	12.9747	44.119	7.79569	10.2018	24.4059
ENSG00000198771	RCSD1	RCSD domain containing 1	3.05342	2.45365	-1.16751	1.11672		7.57402	6.48733	19.8085	14.6169	16.3229	40.0508
ENSG00000119938	PPP1R3C	protein phosphatase 1, regulatory subunit 3C	1.6655	1.68688	-1.16751	-1.91036		7.57402	6.48733	10.8047	7.79569	4.08074	6.88372
ENSG00000185614	C3orf54	chromosome 3 open reading frame 54	1.94308	4.9073	-1.16751	-2.86555		7.57402	6.48733	12.6054	11.6935	4.08074	20.0254
ENSG00000120738	EGR1	early growth response 1	2.22067	2.72164	-1.16823	-1.60434		220.729	188.944	419.581	168.582	105.079	285.987
ENSG00000170421	KRT8	keratin 8	1.62212	3.0446	-1.17053	-1.37166		6194.47	5292.04	8584.3	3247.88	2367.85	7209.14
ENSG00000139278	GLIPR1	GLI pathogenesis-related 1	1.54087	1.90158	-1.17091	1.04692		46.5261	39.7349	61.2264	19.4892	20.4037	38.7992
ENSG00000177469	PTRF	polymerase I and transcript release factor	2.04915	2.34422	-1.17158	-1.33678		350.569	299.228	613.164	542.775	406.033	951.831
ENSG00000162461	SLC25A34	solute carrier family 25, member 34	-4.96347	-3.27779	-1.17289	-1.11691		235.877	201.107	40.5175	215.356	192.815	58.8245
ENSG00000091490	SEL1L3	sel-1 suppressor of lin-12-like 3 (C. elegans)	1.50384	1.57435	-1.17326	-1.02782		496.639	423.298	636.574	275.773	268.308	422.41
ENSG00000104889	RNASEH2A	ribonuclease H2, subunit A	2.82765	1.89135	-1.17418	-1.03478		71.4122	60.8187	171.974	63.34	61.211	115.772
ENSG00000141639	MAPK4	mitogen-activated protein kinase 4	-1.78427	-1.58082	-1.17545	-1.15219		200.171	170.292	95.4411	188.071	163.229	103.256
ENSG00000130741	EIF2S3	eukaryotic translation initiation factor 2, subunit 3 gamma, 52kDa	1.81615	1.55022	-1.17673	-1.18261		379.783	322.745	586.153	354.704	299.934	464.964
ENSG00000170835	CEL	carboxyl ester lipase (bile salt-stimulated lipase)	2.43349	7.53702	-1.17674	1.28486		4032.62	3426.93	8339.4	85.7526	110.18	830.427
ENSG00000154864	FAM38B	family with sequence similarity 38, member B	2.02473	2.00026	-1.17732	1.04692		16.23	13.7856	27.912	22.4126	23.4642	46.9345
ENSG00000144668	ITGA9	integrin, alpha 9	2.3513	1.81103	-1.17732	1.04692		16.23	13.7856	32.414	20.4637	21.4239	38.7992
ENSG00000136167	LCP1	lymphocyte cytosolic protein 1 (L-plastin)	2.22067	2.12138	-1.17732	-1.03478		32.4601	27.5712	61.2264	25.336	24.4844	51.9408
ENSG00000109265	KIAA1211	KIAA1211	-1.60228	-1.58675	-1.17732	-1.05986		146.07	124.07	77.4334	157.863	148.947	93.869
ENSG00000133315	MACROD1	MACRO domain containing 1	1.78524	1.68472	-1.17732	-1.54713		97.3803	82.7135	147.664	112.063	72.4331	122.03
ENSG00000182718	ANXA2	annexin A2	1.9385	1.88521	-1.17756	1.00634		2487.52	2112.44	4094.97	1382.76	1391.53	2623.32
ENSG00000140848	CPNE2	copine II	1.87812	2.36071	-1.17816	-1.60644		89.8062	76.2261	143.162	108.165	67.3321	158.951
ENSG00000119227	PIGZ	phosphatidylinositol glycan anchor biosynthesis, class Z	1.52348	1.72724	-1.17915	-1.03059		41.1161	34.8694	53.1229	39.9529	38.767	66.9599
ENSG00000145020	AMT	aminomethyltransferase	2.13029	1.67625	-1.17915	-1.33347		82.2322	69.7388	148.564	137.399	103.039	172.719
ENSG00000104131	EIF3J	eukaryotic translation initiation factor 3, subunit J	2.1081	1.63577	-1.18058	-1.77593		207.745	175.969	370.96	244.59	137.725	225.285
ENSG00000096384	HSP90AB1	heat shock protein 90kDa alpha (cytosolic), class B member 1	1.78735	1.54011	-1.18204	-1.10642		6258.31	5294.47	9463.08	7107.72	6424.1	9893.79
ENSG00000205464	ATP6AP1L	ATPase, H+ transporting, lysosomal accessory protein 1-like	1.67598	1.7234	-1.18324	-1.13712		50.8541	42.9786	72.0311	48.7231	42.8477	73.8436
ENSG00000137392	CLPS	colipase, pancreatic	5.44919	15.5398	-1.1839	-1.41003		3526.25	2978.5	16230.4	30.2083	21.4239	332.922
ENSG00000239672	NME1	NME/NM23 nucleoside diphosphate kinase 1	1.6655	1.62076	-1.18493	1.463		128.758	108.663	180.978	76.008	111.2	180.228
ENSG00000142871	CYR61	cysteine-rich, angiogenic inducer, 61	3.39269	4.11435	-1.18604	-1.44442		69.2482	58.386	198.085	60.4166	41.8275	172.093
ENSG00000089558	KCNH4	potassium voltage-gated channel, subfamily H (eag-related), member 4	-2.02642	-1.90193	-1.18604	-1.501		8.65602	7.29825	3.60155	10.7191	7.14129	3.75476
ENSG00000182022	CHST15	carbohydrate (N-acetylgalactosamine 4-sulfate 6-O) sulfotransferase 15	2.1678	1.63577	-1.18604	-1.27358		60.5922	51.0877	110.748	74.0591	58.1505	95.1205
ENSG00000169136	ATF5	activating transcription factor 5	1.70662	2.3426	-1.18604	-1.85272		155.808	131.368	224.197	219.254	118.341	277.226
ENSG00000198498	C4orf43	chromosome 4 open reading frame 43	1.61059	1.62213	-1.18767	-1.42216		87.6422	73.7934	118.851	65.2889	45.9083	74.4694
ENSG00000196876	SCN8A	sodium channel, voltage gated, type VIII, alpha subunit	-2.11005	-1.66999	-1.18785	1.51623		78.9862	66.4951	31.5136	56.5188	85.6955	51.315
ENSG00000108576	SLC6A4	solute carrier family 6 (neurotransmitter transporter, serotonin), member 4	-2.53633	-2.60491	-1.18798	1.12918		368.963	310.581	122.453	272.849	308.096	118.275
ENSG00000198417	MT1F	metallothionein 1F	4.62862	3.37377	-1.18961	-1.92773		160.136	134.612	623.069	216.33	112.22	378.605
ENSG00000156475	PPP2R2B	protein phosphatase 2, regulatory subunit B, beta	-1.8553	-1.6715	-1.1918	1.23796		199.089	167.049	90.0388	133.501	165.27	98.8753
ENSG00000146021	KLHL3	kelch-like 3 (Drosophila)	-1.67544	-1.69623	-1.1919	1.25728		244.533	205.162	122.453	208.535	262.187	154.571
ENSG00000134369	NAV1	neuron navigator 1	-1.70873	-1.55693	-1.1922	1.02613		1606.77	1347.74	788.74	1668.28	1711.87	1099.52
ENSG00000090447	TFAP4	transcription factor AP-4 (activating enhancer binding protein 4)	1.83087	2.65812	-1.19235	-1.66689		90.8882	76.2261	139.56	86.7271	52.0294	138.3
ENSG00000120820	GLT8D2	glycosyltransferase 8 domain containing 2	-3.43006	-4.47916	-1.19267	-1.06319		173.12	145.154	42.3182	306.955	288.712	64.4567
ENSG00000162614	NEXN	nexilin (F actin binding protein)	1.63628	3.37377	-1.19384	-1.75117		18.3941	15.4074	25.2109	10.7191	6.1211	20.6512
ENSG00000170275	CRTAP	cartilage associated protein	1.9573	2.12758	-1.19403	-1.28204		359.225	300.85	588.854	393.683	307.075	653.328
ENSG00000153002	CPB1	carboxypeptidase B1 (tissue)	1.74677	1.62311	-1.19416	1.32976		5642.65	4725.21	8253.86	483.333	642.716	1043.2
ENSG00000185615	PDIA2	protein disulfide isomerase family A, member 2	4.40359	9.93727	-1.19444	-1.71933		341.913	286.253	1260.54	17.5403	10.2018	101.378
ENSG00000196950	SLC39A10	solute carrier family 39 (zinc transporter), member 10	-1.77477	-1.77843	-1.19489	1.35817		64.9202	54.3314	30.6132	36.0551	48.9688	27.5349
ENSG00000233016	SNHG7	small nucleolar RNA host gene 7 (non-protein coding)	1.70219	2.08934	-1.1991	-1.71157		220.729	184.078	313.335	343.985	200.976	419.907
ENSG00000167741	GGT6	gamma-glutamyltransferase 6	1.55306	2.72202	-1.19918	-1.21388		153.644	128.125	198.986	59.4422	48.9688	133.294
ENSG00000110723	EXPH5	exophilin 5	-4.46026	-5.77487	-1.19958	1.13962		202.335	168.671	37.8163	187.097	213.218	36.9218
ENSG00000135870	RC3H1	ring finger and CCCH-type domains 1	-1.75231	-1.89615	-1.20012	1.37356		174.202	145.154	82.8357	121.808	167.31	88.2368
ENSG00000184009	ACTG1	actin, gamma 1	1.6359	1.94045	-1.20047	-1.418		13841	11529.6	18861.3	12909.7	9104.12	17666.1
ENSG00000075702	WDR62	WD repeat domain 62	5.44064	3.45741	-1.20087	1.91935		9.73803	8.10916	44.119	5.84677	11.222	38.7992
ENSG00000156787	WDR67	WD repeat domain 67	1.6655	2.30029	-1.20087	-1.19398		9.73803	8.10916	13.5058	4.87231	4.08074	9.3869
ENSG00000185668	POU3F1	POU class 3 homeobox 1	5.10754	3.61913	-1.20087	-2.00588		9.73803	8.10916	41.4179	20.4637	10.2018	36.9218
ENSG00000166979	C21orf63	chromosome 21 open reading frame 63	1.82095	1.64653	-1.20087	-1.15627		48.6901	40.5458	73.8318	44.8252	38.767	63.8309
ENSG00000196155	PLEKHG4	pleckstrin homology domain containing, family G (with RhoGef domain) member 4	1.77653	2.98245	-1.20087	-1.84449		48.6901	40.5458	72.0311	54.5699	29.5853	88.2368
ENSG00000109971	HSPA8	heat shock 70kDa protein 8	1.76589	1.52021	-1.20153	1.12115		4289.06	3569.65	6303.62	3435.95	3852.21	5856.17
ENSG00000064042	LIMCH1	LIM and calponin homology domains 1	-2.65913	-2.8725	-1.20154	1.08954		969.475	806.862	303.431	1268.75	1382.35	481.235
ENSG00000107404	DVL1	dishevelled, dsh homolog 1 (Drosophila)	1.55805	1.54112	-1.20158	-1.56272		362.471	301.661	470.003	451.176	288.712	444.939
ENSG00000175793	SFN	stratifin	8.7593	9.20118	-1.20251	1.2563		78.9862	65.6842	575.348	14.6169	18.3633	168.964
ENSG00000072952	MRVI1	murine retrovirus integration site 1 homolog	3.54591	3.83382	-1.20517	-1.03478		30.2961	25.1384	89.1384	25.336	24.4844	93.869
ENSG00000155463	OXA1L	oxidase (cytochrome c) assembly 1-like	1.73033	1.55316	-1.20646	-1.12138		653.53	541.692	937.304	572.009	510.092	792.254
ENSG00000117399	CDC20	cell division cycle 20 homolog (S. cerevisiae)	9.99301	7.39502	-1.20722	-1.00825		20.5581	17.0292	170.173	18.5148	18.3633	135.797
ENSG00000126878	AIF1L	allograft inflammatory factor 1-like	2.53791	5.02998	-1.20722	-2.48347		20.5581	17.0292	43.2186	12.668	5.10092	25.6575
ENSG00000143954	REG3G	regenerating islet-derived 3 gamma	11.6018	24.289	-1.20812	-1.106		901.308	746.043	8655.43	64.3145	58.1505	1412.41
ENSG00000144406	UNC80	unc-80 homolog (C. elegans)	-1.74632	-2.76872	-1.20836	1.38339		872.094	721.716	413.278	842.909	1166.07	421.159
ENSG00000183160	TMEM119	transmembrane protein 119	-4.43387	-2.41273	-1.20921	-2.01363		62.7562	51.8987	11.705	76.008	37.7468	15.6448
ENSG00000119681	LTBP2	latent transforming growth factor beta binding protein 2	-3.45626	-2.54315	-1.20948	-1.30787		440.375	364.101	105.345	520.363	397.872	156.448
ENSG00000129009	ISLR	immunoglobulin superfamily containing leucine-rich repeat	-16.1513	-3.98718	-1.21029	-1.81155		264.009	218.137	13.5058	375.168	207.097	51.9408
ENSG00000144810	COL8A1	collagen, type VIII, alpha 1	-3.76145	-4.23859	-1.21214	-1.36778		139.578	115.15	30.6132	235.82	172.411	40.6765
ENSG00000105146	AURKC	aurora kinase C	-1.65115	-1.63023	-1.213	-1.08254		10.82	8.92008	5.40233	16.5658	15.3028	9.3869
ENSG00000086696	HSD17B2	hydroxysteroid (17-beta) dehydrogenase 2	3.96187	7.83123	-1.213	-1.14622		43.2801	35.6803	141.361	35.0806	30.6055	239.679
ENSG00000169418	NPR1	natriuretic peptide receptor A/guanylate cyclase A (atrionatriuretic peptide receptor A)	2.27114	1.89135	-1.213	-1.23378		21.6401	17.8402	40.5175	60.4166	48.9688	92.6174
ENSG00000164989	C9orf93	chromosome 9 open reading frame 93	2.8263	2.86259	-1.213	-1.27358		10.82	8.92008	25.2109	7.79569	6.1211	17.5222
ENSG00000137193	PIM1	pim-1 oncogene	1.82953	1.64348	-1.213	-1.6941		86.5602	71.3606	130.556	91.5994	54.0697	88.8626
ENSG00000087076	HSD17B14	hydroxysteroid (17-beta) dehydrogenase 14	1.69596	1.61827	-1.21386	-1.39891		556.15	458.168	777.035	583.703	417.255	675.231
ENSG00000024422	EHD2	EH-domain containing 2	1.81109	2.29719	-1.21509	-1.47725		341.913	281.388	509.62	372.244	251.985	578.859
ENSG00000125520	SLC2A4RG	SLC2A4 regulator	1.71147	1.69805	-1.21531	-1.30942		154.726	127.314	217.894	201.714	154.048	261.581
ENSG00000105976	MET	met proto-oncogene (hepatocyte growth factor receptor)	1.72634	1.67509	-1.21549	1.18348		143.906	118.394	204.388	22.4126	26.5248	44.4313
ENSG00000137720	C11orf1	chromosome 11 open reading frame 1	1.61615	1.51361	-1.21569	1.25958		88.7242	72.9825	117.951	62.3655	78.5542	118.901
ENSG00000163874	ZC3H12A	zinc finger CCCH-type containing 12A	-3.75493	-1.59141	-1.21613	-1.79388		267.255	219.758	58.5252	75.0336	41.8275	26.2833
ENSG00000161800	RACGAP1	Rac GTPase activating protein 1	3.46163	1.98944	-1.21656	1.33573		33.5421	27.5712	95.4411	28.2594	37.7468	75.0952
ENSG00000148584	A1CF	APOBEC1 complementation factor	-1.56039	-1.54311	-1.21788	1.18016		147.152	120.827	77.4334	107.191	126.503	81.9789
ENSG00000161267	BDH1	3-hydroxybutyrate dehydrogenase, type 1	2.00052	1.56639	-1.21927	1.05635		114.692	94.0663	188.181	108.165	114.261	178.977
ENSG00000165862	PNLIPRP2	pancreatic lipase-related protein 2	2.12516	5.13997	-1.21952	1.18288		91.9703	75.4152	160.269	75.0336	88.756	456.203
ENSG00000183092	BEGAIN	brain-enriched guanylate kinase-associated homolog (rat)	-2.26375	-1.63023	-1.21952	-2.55742		91.9703	75.4152	33.3144	80.8803	31.6257	19.3996
ENSG00000161011	SQSTM1	sequestosome 1	2.40939	2.5384	-1.21974	-1.64761		3398.57	2786.31	6713.29	2664.18	1616.99	4104.58
ENSG00000171408	PDE7B	phosphodiesterase 7B	2.45199	2.607	-1.22311	-1.07458		23.8041	19.462	47.7206	17.5403	16.3229	42.5539
ENSG00000133574	GIMAP4	GTPase, IMAP family member 4	1.6655	1.53353	-1.22311	-1.33726		11.902	9.731	16.207	27.2849	20.4037	31.2897
ENSG00000094804	CDC6	cell division cycle 6 homolog (S. cerevisiae)	12.6763	8.32488	-1.22311	-2.04682		11.902	9.731	123.353	14.6169	7.14129	59.4503
ENSG00000134532	SOX5	SRY (sex determining region Y)-box 5	-1.56538	-1.89821	-1.22463	1.58908		72.4942	59.1969	37.8163	54.5699	86.7156	45.6829
ENSG00000083067	TRPM3	transient receptor potential cation channel, subfamily M, member 3	-2.38545	-3.77916	-1.22537	1.30227		194.761	158.94	66.6287	239.718	312.176	82.6047
ENSG00000233476	EEF1A1P6	eukaryotic translation elongation factor 1 alpha 1 pseudogene 6	2.39832	1.75261	-1.22755	1.22141		24.8861	20.2729	48.621	17.5403	21.4239	37.5476
ENSG00000127603	MACF1	microtubule-actin crosslinking factor 1	-1.57673	-1.74973	-1.22755	1.18758		3110.76	2534.11	1607.19	2980.88	3540.04	2023.19
ENSG00000124787	RPP40	ribonuclease P/MRP 40kDa subunit	1.51005	1.51739	-1.22755	1.04692		24.8861	20.2729	30.6132	18.5148	19.3835	29.4123
ENSG00000159259	CHAF1B	chromatin assembly factor 1, subunit B (p60)	2.84246	3.476	-1.22755	-1.98996		24.8861	20.2729	57.6248	24.3615	12.2422	42.5539
ENSG00000148671	C10orf116	chromosome 10 open reading frame 116	7.59469	10.6511	-1.22755	-2.86555		24.8861	20.2729	153.966	32.1572	11.222	119.526
ENSG00000204983	PRSS1	protease, serine, 1 (trypsin 1)	3.56228	7.73561	-1.22843	1.0194		13974.1	11375.5	40522.9	889.684	906.944	7015.77
ENSG00000172023	REG1B	regenerating islet-derived 1 beta	3.50804	4.88773	-1.23147	-1.06229		24632.9	20002.9	70170.9	2242.24	2110.76	10316.8
ENSG00000175197	DDIT3	DNA-damage-inducible transcript 3	8.04221	4.39252	-1.23237	-1.72797		143.906	116.772	939.105	350.806	203.017	891.755
ENSG00000116133	DHCR24	24-dehydrocholesterol reductase	2.77415	2.78195	-1.23321	-1.1738		660.022	535.205	1484.74	340.087	289.732	806.021
ENSG00000167747	C19orf48	chromosome 19 open reading frame 48	2.85189	2.40107	-1.23377	1.0039		146.07	118.394	337.646	71.1357	71.4129	171.467
ENSG00000126368	NR1D1	nuclear receptor subfamily 1, group D, member 1	2.89523	1.92688	-1.23387	-1.52182		186.105	150.83	436.688	274.798	180.573	347.941
ENSG00000055813	CCDC85A	coiled-coil domain containing 85A	-1.62113	-3.17465	-1.23546	1.10674		27.0501	21.8947	13.5058	34.1062	37.7468	11.8901
ENSG00000203805	PPAPDC1A	phosphatidic acid phosphatase type 2 domain containing 1A	-3.47386	-4.34727	-1.23546	-1.23378		27.0501	21.8947	6.30272	30.2083	24.4844	5.63214
ENSG00000108448	TRIM16L	tripartite motif containing 16-like	2.08526	1.88405	-1.23667	-1.15986		41.1161	33.2476	69.3299	16.5658	14.2826	26.9091
ENSG00000173726	TOMM20	translocase of outer mitochondrial membrane 20 homolog (yeast)	2.16858	1.61678	-1.23757	-1.21445		470.671	380.32	824.756	520.363	428.477	692.753
ENSG00000173302	GPR148	G protein-coupled receptor 148	1.70516	1.72871	-1.23899	1.0014		28.1321	22.7057	38.7167	22.4126	22.444	38.7992
ENSG00000075218	GTSE1	G-2 and S-phase expressed 1	6.34477	7.44857	-1.23899	-1.63746		14.066	11.3528	72.0311	11.6935	7.14129	53.1924
ENSG00000140807	NKD1	naked cuticle homolog 1 (Drosophila)	2.27354	1.87981	-1.23899	1.24825		42.1981	34.0585	77.4334	25.336	31.6257	59.4503
ENSG00000099994	SUSD2	sushi domain containing 2	5.09167	4.29388	-1.23899	-1.95998		70.3302	56.7641	289.025	153.965	78.5542	337.302
ENSG00000112699	GMDS	GDP-mannose 4,6-dehydratase	1.74902	2.04118	-1.23983	1.10403		113.61	91.6336	160.269	53.5954	59.1707	120.778
ENSG00000148053	NTRK2	neurotrophic tyrosine kinase, receptor, type 2	-1.80126	-1.83983	-1.24033	1.16488		142.824	115.15	63.9276	69.1868	80.5945	43.8055
ENSG00000180198	RCC1	regulator of chromosome condensation 1	2.05886	2.50208	-1.24043	-1.28196		200.171	161.372	332.243	99.3951	77.534	193.996
ENSG00000010438	PRSS3	protease, serine, 3	1.89472	2.0302	-1.24079	-1.16471		1593.79	1284.49	2433.75	184.173	158.129	321.032
ENSG00000168675	C18orf1	chromosome 18 open reading frame 1	-3.72861	-4.74892	-1.24405	1.26957		208.827	167.86	45.0194	215.356	273.409	57.573
ENSG00000115221	ITGB6	integrin, beta 6	-10.7625	-6.68393	-1.24497	-1.49102		241.287	193.809	18.0078	62.3655	41.8275	6.25793
ENSG00000170044	ZPLD1	zona pellucida-like domain containing 1	-1.68868	-2.21245	-1.24534	1.65762		15.148	12.1637	7.20311	11.6935	19.3835	8.7611
ENSG00000175063	UBE2C	ubiquitin-conjugating enzyme E2C	9.91898	9.50789	-1.24534	1.04692		15.148	12.1637	120.652	7.79569	8.16147	77.5983
ENSG00000197915	HRNR	hornerin	-3.37736	-1.93589	-1.24534	-1.15627		15.148	12.1637	3.60155	22.4126	19.3835	10.0127
ENSG00000197355	UAP1L1	UDP-N-acteylglucosamine pyrophosphorylase 1-like 1	1.80582	2.20828	-1.24632	-1.6679		183.941	147.587	266.515	221.203	132.624	292.871
ENSG00000142789	CELA3A	chymotrypsin-like elastase family, member 3A	2.64543	8.07207	-1.24677	-1.20877		4299.88	3448.83	9123.63	139.348	115.281	930.554
ENSG00000164104	HMGB2	high mobility group box 2	4.98443	2.607	-1.24728	-1.16283		93.0523	74.6043	371.86	109.14	93.8569	244.685
ENSG00000168874	ATOH8	atonal homolog 8 (Drosophila)	-1.92407	-1.63023	-1.24913	-1.23305		47.6081	38.1131	19.8085	69.1868	56.1101	34.4186
ENSG00000119403	PHF19	PHD finger protein 19	2.59078	1.57442	-1.2509	1.04692		97.3803	77.848	201.687	87.7016	91.8166	144.558
ENSG00000172016	REG3A	regenerating islet-derived 3 alpha	1.71454	4.73946	-1.25133	-1.34831		40910.5	32693.7	56054.6	5374.16	3985.86	18890.8
ENSG00000118960	HS1BP3	HCLS1 binding protein 3	1.82576	2.15902	-1.25176	-1.38389		196.925	157.318	287.224	179.301	129.563	279.729
ENSG00000064666	CNN2	calponin 2	1.76437	2.09458	-1.25205	-1.55314		296.469	236.788	417.78	194.892	125.483	262.833
ENSG00000134321	RSAD2	radical S-adenosyl methionine domain containing 2	-2.54526	-2.52966	-1.25219	-1.37971		66.0022	52.7096	20.7089	63.34	45.9083	18.148
ENSG00000105664	COMP	cartilage oligomeric matrix protein	-7.96711	-1.78549	-1.25308	-2.28413		116.856	93.2554	11.705	107.191	46.9285	26.2833
ENSG00000184500	PROS1	protein S (alpha)	-3.30231	-4.12351	-1.25343	1.18467		33.5421	26.7602	8.10349	37.0295	43.8679	10.6385
ENSG00000164713	BRI3	brain protein I3	1.6502	2.22737	-1.25404	-1.60895		405.751	323.556	533.93	369.321	229.541	511.273
ENSG00000168994	C6orf145	chromosome 6 open reading frame 145	1.50554	2.24483	-1.25514	-1.44294		120.102	95.6881	144.062	69.1868	47.9486	107.636
ENSG00000163923	RPL39L	ribosomal protein L39-like	3.85351	3.98718	-1.25581	-1.11438		17.312	13.7856	53.1229	6.82123	6.1211	24.4059
ENSG00000184207	PGP	phosphoglycolate phosphatase	1.61652	1.78023	-1.25581	-1.30818		138.496	110.285	178.277	122.782	93.8569	167.087
ENSG00000213462	ERV3	endogenous retrovirus group 3, member 1	-2.94437	-2.13338	-1.25581	1.58534		86.5602	68.9279	23.4101	68.2123	108.139	50.6892
ENSG00000164741	DLC1	deleted in liver cancer 1	1.85056	1.75912	-1.25581	1.21805		103.872	82.7135	153.066	101.344	123.442	217.15
ENSG00000116251	RPL22	ribosomal protein L22	2.71057	1.68315	-1.25683	1.08414		702.22	558.721	1514.45	657.762	713.109	1200.27
ENSG00000164105	SAP30	Sin3A-associated protein, 30kDa	2.30608	2.09189	-1.25732	-1.42053		53.0181	42.1677	97.2419	56.5188	39.7872	83.2305
ENSG00000164683	HEY1	hairy/enhancer-of-split related with YRPW motif 1	-2.25157	-2.13041	-1.25805	1.22853		71.4122	56.7641	25.2109	95.4972	117.321	55.0698
ENSG00000010610	CD4	CD4 molecule	1.93515	2.627	-1.25805	-1.26665		35.7061	28.3821	54.9237	59.4422	46.9285	123.281
ENSG00000177105	RHOG	ras homolog family member G	1.56111	1.59011	-1.26017	-1.59043		239.123	189.754	296.228	334.24	210.158	334.173
ENSG00000119121	TRPM6	transient receptor potential cation channel, subfamily M, member 6	-1.70646	-4.67331	-1.26017	1.28622		36.7881	29.193	17.1074	34.1062	43.8679	9.3869
ENSG00000174080	CTSF	cathepsin F	1.50907	1.78912	-1.26058	-1.25485		185.023	146.776	221.495	261.156	208.118	372.347
ENSG00000088926	F11	coagulation factor XI	-1.70809	-1.75249	-1.26152	2.50098		56.2642	44.6004	26.1113	17.5403	43.8679	25.0317
ENSG00000182575	NXPH3	neurexophilin 3	-7.07638	-7.98811	-1.26152	-1.0624		56.2642	44.6004	6.30272	106.216	99.978	12.5159
ENSG00000181790	BAI1	brain-specific angiogenesis inhibitor 1	-2.85199	-7.33602	-1.26407	-1.91036		19.4761	15.4074	5.40233	17.5403	9.18166	1.25159
ENSG00000101220	C20orf27	chromosome 20 open reading frame 27	2.26646	1.80343	-1.26552	-1.34681		99.5443	78.6589	178.277	137.399	102.018	183.983
ENSG00000125148	MT2A	metallothionein 2A	4.99382	4.31683	-1.26661	-1.94935		425.227	335.719	1676.52	584.677	299.934	1294.77
ENSG00000091704	CPA1	carboxypeptidase A1 (pancreatic)	1.63724	3.12291	-1.26667	-1.31872		19515	15406.6	25224.4	901.377	683.523	2134.58
ENSG00000064547	LPAR2	lysophosphatidic acid receptor 2	1.87483	2.82703	-1.26868	-1.61966		62.7562	49.4659	92.74	38.004	23.4642	66.3341
ENSG00000162191	UBXN1	UBX domain protein 1	1.77931	2.34739	-1.26957	-1.93293		657.858	518.176	921.997	1001.75	518.253	1216.54
ENSG00000147459	DOCK5	dedicator of cytokinesis 5	1.67219	2.58377	-1.26999	-1.24463		85.4782	67.3061	112.549	41.9019	33.6661	86.9852
ENSG00000151746	BICD1	bicaudal D homolog 1 (Drosophila)	-1.71938	-1.83561	-1.27076	1.11724		151.48	119.205	69.3299	130.578	145.886	79.4757
ENSG00000089169	RPH3A	rabphilin 3A homolog (mouse)	-2.46694	-2.80064	-1.27076	1.04692		194.761	153.263	62.1268	195.867	205.057	73.2178
ENSG00000112039	FANCE	Fanconi anemia, complementation group E	2.69653	4.20625	-1.27076	-2.45618		21.6401	17.0292	45.9198	17.5403	7.14129	30.0381
ENSG00000163431	LMOD1	leiomodin 1 (smooth muscle)	1.9563	2.76035	-1.27076	-2.50735		21.6401	17.0292	33.3144	20.4637	8.16147	22.5285
ENSG00000060656	PTPRU	protein tyrosine phosphatase, receptor type, U	-1.74865	-2.35616	-1.27168	-1.12727		856.946	673.872	385.366	1519.19	1347.66	571.975
ENSG00000130147	SH3BP4	SH3-domain binding protein 4	1.5653	2.18925	-1.27246	-1.19398		423.063	332.476	520.424	141.297	118.341	259.078
ENSG00000104689	TNFRSF10A	tumor necrosis factor receptor superfamily, member 10a	1.84215	2.45365	-1.27365	1.04692		45.4441	35.6803	65.7283	11.6935	12.2422	30.0381
ENSG00000099960	SLC7A4	solute carrier family 7 (orphan transporter), member 4	-1.8422	-1.57928	-1.27499	1.08182		46.5261	36.4912	19.8085	58.4677	63.2514	40.0508
ENSG00000186716	BCR	breakpoint cluster region	-1.93675	-1.88918	-1.27573	-1.33978		1508.31	1182.32	610.463	1755.01	1309.92	693.379
ENSG00000176974	SHMT1	serine hydroxymethyltransferase 1 (soluble)	3.35514	4.9073	-1.27628	-1.91036		47.6081	37.3022	125.154	31.1828	16.3229	80.1015
ENSG00000175535	PNLIP	pancreatic lipase	2.07176	3.61231	-1.27816	1.55802		2759.11	2158.66	4472.23	123.757	192.815	696.508
ENSG00000173404	INSM1	insulinoma-associated 1	1.73747	1.53212	-1.2787	-1.55382		447.949	350.316	608.662	687.97	442.76	678.36
ENSG00000205940	HSP90AB2P	heat shock protein 90kDa alpha (cytosolic), class B member 2, pseudogene	1.71177	2.71654	-1.2787	-1.72843		24.8861	19.462	33.3144	37.0295	21.4239	58.1988
ENSG00000186184	POLR1D	polymerase (RNA) I polypeptide D, 16kDa	1.81799	1.72738	-1.27989	-1.09974		483.655	377.887	686.996	378.091	343.802	593.878
ENSG00000137573	SULF1	sulfatase 1	-2.38772	-1.60856	-1.28163	-1.26714		473.917	369.778	154.867	383.938	302.995	188.364
ENSG00000178828	RNF186	ring finger protein 186	-2.55178	-1.71174	-1.28197	1.46569		53.0181	41.3567	16.207	14.6169	21.4239	12.5159
ENSG00000101665	SMAD7	SMAD family member 7	-3.09243	-3.20737	-1.28271	-1.26003		403.587	314.636	101.744	543.75	431.538	134.546
ENSG00000100314	CABP7	calcium binding protein 7	-2.10147	-2.13766	-1.28272	-1.23527		618.906	482.495	229.599	1173.25	949.791	444.313
ENSG00000196154	S100A4	S100 calcium binding protein A4	4.18511	3.14885	-1.28298	-1.59197		27.0501	21.0838	88.238	24.3615	15.3028	48.1861
ENSG00000196358	NTNG2	netrin G2	2.38827	2.35928	-1.28395	-1.43277		55.1822	42.9786	102.644	38.004	26.5248	62.5793
ENSG00000129474	JUB	ajuba LIM protein	1.54654	2.58509	-1.28664	-1.22809		58.4282	45.4113	70.2303	17.5403	14.2826	36.9218
ENSG00000196139	AKR1C3	aldo-keto reductase family 1, member C3 (3-alpha hydroxysteroid dehydrogenase, type II)	1.62786	2.73635	-1.28907	-1.76086		1110.14	861.193	1401.9	206.586	117.321	321.032
ENSG00000154930	ACSS1	acyl-CoA synthetase short-chain family member 1	1.61615	2.66311	-1.28982	1.53299		94.1343	72.9825	117.951	27.2849	41.8275	111.391
ENSG00000147604	RPL7	ribosomal protein L7	1.76777	1.71511	-1.29041	1.49242		318.109	246.519	435.788	137.399	205.057	351.696
ENSG00000130300	PLVAP	plasmalemma vesicle associated protein	1.57888	1.61116	-1.29408	-1.44083		591.856	457.357	722.111	2003.49	1390.51	2240.34
ENSG00000189325	C6orf222	chromosome 6 open reading frame 222	-4.89206	-1.85053	-1.29522	-1.18261		251.025	193.809	39.6171	50.672	42.8477	23.1543
ENSG00000115641	FHL2	four and a half LIM domains 2	1.76715	1.75261	-1.29671	-1.09164		74.6582	57.5751	101.744	54.5699	49.989	87.611
ENSG00000076003	MCM6	minichromosome maintenance complex component 6	5.52083	2.5218	-1.29723	1.42762		37.8701	29.193	161.169	32.1572	45.9083	115.772
ENSG00000103490	PYCARD	PYD and CARD domain containing	1.78887	3.10795	-1.29723	-2.29244		37.8701	29.193	52.2225	35.0806	15.3028	47.5603
ENSG00000092036	HAUS4	HAUS augmin-like complex, subunit 4	1.82481	1.61217	-1.29949	-1.21235		121.184	93.2554	170.173	96.4717	79.5743	128.288
ENSG00000087303	NID2	nidogen 2 (osteonidogen)	1.72537	1.62898	-1.30159	-1.06616		215.319	165.427	285.423	262.13	245.864	400.508
ENSG00000066468	FGFR2	fibroblast growth factor receptor 2	1.90343	4.36204	-1.30253	-1.22051		44.3621	34.0585	64.8279	22.4126	18.3633	80.1015
ENSG00000100297	MCM5	minichromosome maintenance complex component 5	3.18237	3.476	-1.30278	-2.02614		134.168	102.986	327.741	136.425	67.3321	234.047
ENSG00000123838	C4BPA	complement component 4 binding protein, alpha	-4.30301	-1.63023	-1.30327	3.14076		45.4441	34.8694	8.10349	1.94892	6.1211	3.75476
ENSG00000120693	SMAD9	SMAD family member 9	-3.14148	-3.80811	-1.30697	1.1768		310.535	237.599	75.6326	259.207	305.035	80.1015
ENSG00000142615	CELA2A	chymotrypsin-like elastase family, member 2A	2.22067	8.30465	-1.30743	-2.05732		631.89	483.306	1073.26	27.2849	13.2624	110.14
ENSG00000106554	CHCHD3	coiled-coil-helix-coiled-coil-helix domain containing 3	1.5854	1.74265	-1.30774	-1.31699		213.155	162.994	258.411	177.352	134.664	234.672
ENSG00000004975	DVL2	dishevelled, dsh homolog 2 (Drosophila)	1.63693	1.56163	-1.30977	-1.39662		288.895	220.569	361.056	357.627	256.066	399.882
ENSG00000014138	POLA2	polymerase (DNA directed), alpha 2, accessory subunit	1.93804	1.96862	-1.31004	-1.1551		58.4282	44.6004	86.4373	50.672	43.8679	86.3594
ENSG00000139055	ERP27	endoplasmic reticulum protein 27	5.00624	2.8217	-1.31089	1.74487		60.5922	46.2222	231.4	8.77016	15.3028	43.1797
ENSG00000164346	NSA2	NSA2 ribosome biogenesis homolog (S. cerevisiae)	1.53377	1.83183	-1.31168	-1.13837		125.512	95.6881	146.763	84.7782	74.4734	136.423
ENSG00000115414	FN1	fibronectin 1	-3.71221	-1.94038	-1.31939	-1.08653		7567.53	5735.61	1545.07	6255.07	5756.9	2966.88
ENSG00000171425	ZNF581	zinc finger protein 581	2.25687	2.45365	-1.31979	-1.5787		98.4623	74.6043	168.373	115.961	73.4532	180.228
ENSG00000184254	ALDH1A3	aldehyde dehydrogenase 1 family, member A3	1.75539	1.84024	-1.32159	1.11446		112.528	85.1462	149.464	90.6249	100.998	185.861
ENSG00000198355	PIM3	pim-3 oncogene	1.94044	2.3732	-1.32159	-1.69114		450.113	340.585	660.885	420.967	248.925	590.749
ENSG00000138031	ADCY3	adenylate cyclase 3	1.6655	1.81709	-1.32503	-1.35167		154.726	116.772	194.484	146.169	108.139	196.499
ENSG00000106236	NPTX2	neuronal pentraxin II	1.7571	2.11241	-1.32627	-1.3394		1610.02	1213.94	2133.02	2439.08	1821.03	3846.75
ENSG00000124942	AHNAK	AHNAK nucleoprotein	1.68128	2.00551	-1.33257	-1.02818		836.388	627.649	1055.25	809.778	787.582	1579.5
ENSG00000198840	MT-ND3	mitochondrially encoded NADH dehydrogenase 3	1.87738	1.59787	-1.33303	1.36136		9128.86	6848.19	12856.6	10989	14960	23904
ENSG00000204787	REG1P	regenerating islet-derived 1 pseudogene	38.1215	11.6548	-1.3343			6.49202	4.8655	185.48	0	1.02018	11.8901
ENSG00000028277	POU2F2	POU class 2 homeobox 2	1.81691	1.53353	-1.3343	3.14076		11.902	8.92008	16.207	1.94892	6.1211	9.3869
ENSG00000237972	TUBG1P	tubulin, gamma 1 pseudogene	-1.53107	-2.34345	-1.3343	3.0099		18.3941	13.7856	9.00388	7.79569	23.4642	10.0127
ENSG00000196172	ZNF681	zinc finger protein 681	-1.50105	-2.81584	-1.3343	2.21017		27.0501	20.2729	13.5058	8.77016	19.3835	6.88372
ENSG00000179934	CCR8	chemokine (C-C motif) receptor 8	-3.60252	-18.7476	-1.3343	2.18902		4.32801	3.24367	0.900388	10.7191	23.4642	1.25159
ENSG00000166148	AVPR1A	arginine vasopressin receptor 1A	12.2137	2.02426	-1.3343	2.09384		1.082	0.810916	9.90427	4.87231	10.2018	20.6512
ENSG00000197410	DCHS2	dachsous 2 (Drosophila)	-5.40378	-2.17363	-1.3343	1.86119		12.984	9.731	1.80078	8.77016	16.3229	7.50952
ENSG00000101187	SLCO4A1	solute carrier organic anion transporter family, member 4A1	3.44204	2.86259	-1.3343	1.57038		10.82	8.10916	27.912	5.84677	9.18166	26.2833
ENSG00000011677	GABRA3	gamma-aminobutyric acid (GABA) A receptor, alpha 3	-3.60252	-2.8529	-1.3343	1.46569		4.32801	3.24367	0.900388	9.74462	14.2826	5.00634
ENSG00000147180	ZNF711	zinc finger protein 711	-1.60827	-1.90193	-1.3343	1.29325		27.0501	20.2729	12.6054	16.5658	21.4239	11.2643
ENSG00000157087	ATP2B2	ATPase, Ca++ transporting, plasma membrane 2	-2.70189	-4.89068	-1.3343	1.19132		6.49202	4.8655	1.80078	28.2594	33.6661	6.88372
ENSG00000110448	CD5	CD5 molecule	-2.208	-1.75627	-1.3343	1.15161		82.2322	61.6296	27.912	185.148	213.218	121.404
ENSG00000187116	LILRA5	leukocyte immunoglobulin-like receptor, subfamily A (with TM domain), member 5	1.79362	1.89135	-1.3343	1.1421		14.066	10.5419	18.9082	10.7191	12.2422	23.1543
ENSG00000108387	SEPT4	septin 4	1.87369	2.38148	-1.3343	1.11235		17.312	12.9747	24.3105	15.5914	17.3431	41.3023
ENSG00000124813	RUNX2	runt-related transcription factor 2	-1.74122	-2.95478	-1.3343	-1.02106		31.3781	23.5166	13.5058	30.2083	29.5853	10.0127
ENSG00000204956	PCDHGA1	protocadherin gamma subfamily A, 1	-1.62113	-1.78549	-1.3343	-1.03824		29.2141	21.8947	13.5058	24.3615	23.4642	13.1417
ENSG00000102032	RENBP	renin binding protein	2.41661	2.24029	-1.3343	-1.03824		18.3941	13.7856	33.3144	24.3615	23.4642	52.5666
ENSG00000186973	FAM183A	family with sequence similarity 183, member A	-1.80126	-2.03778	-1.3343	-1.0507		4.32801	3.24367	1.80078	10.7191	10.2018	5.00634
ENSG00000132622	HSPA12B	heat shock 70kD protein 12B	2.49825	1.61424	-1.3343	-1.05573		4.32801	3.24367	8.10349	20.4637	19.3835	31.2897
ENSG00000138792	ENPEP	glutamyl aminopeptidase (aminopeptidase A)	4.07123	1.95177	-1.3343	-1.12885		9.73803	7.29825	29.7128	25.336	22.444	43.8055
ENSG00000165124	SVEP1	sushi, von Willebrand factor type A, EGF and pentraxin domain containing 1	1.81691	2.58996	-1.3343	-1.16745		11.902	8.92008	16.207	10.7191	9.18166	23.7801
ENSG00000179826	MRGPRX3	MAS-related GPR, member X3	-4.05283	-1.90193	-1.3343	-1.22809		9.73803	7.29825	1.80078	8.77016	7.14129	3.75476
ENSG00000137135	C9orf100	chromosome 9 open reading frame 100	2.01248	2.51499	-1.3343	-1.33726		17.312	12.9747	26.1113	13.6425	10.2018	25.6575
ENSG00000164109	MAD2L1	MAD2 mitotic arrest deficient-like 1 (yeast)	8.68079	6.9929	-1.3343	-1.33726		11.902	8.92008	77.4334	6.82123	5.10092	35.6702
ENSG00000165511	C10orf25	chromosome 10 open reading frame 25	4.16375	1.738	-1.3343	-1.43277		4.32801	3.24367	13.5058	8.77016	6.1211	10.6385
ENSG00000143412	ANXA9	annexin A9	2.06926	5.46494	-1.3343	-1.47619		47.6081	35.6803	73.8318	16.5658	11.222	61.3277
ENSG00000100979	PLTP	phospholipid transfer protein	4.54436	2.58377	-1.3343	-1.50514		104.954	78.6589	357.454	50.672	33.6661	86.9852
ENSG00000132170	PPARG	peroxisome proliferator-activated receptor gamma	4.9965	2.99038	-1.3343	-1.55217		2.16401	1.62183	8.10349	12.668	8.16147	24.4059
ENSG00000180720	CHRM4	cholinergic receptor, muscarinic 4	3.08426	2.99038	-1.3343	-1.79097		9.73803	7.29825	22.5097	14.6169	8.16147	24.4059
ENSG00000138030	KHK	ketohexokinase (fructokinase)	2.88687	1.84024	-1.3343	-1.87955		27.0501	20.2729	58.5252	59.4422	31.6257	58.1988
ENSG00000146070	PLA2G7	phospholipase A2, group VII (platelet-activating factor acetylhydrolase, plasma)	3.331	3.98718	-1.3343	-1.91036		4.32801	3.24367	10.8047	7.79569	4.08074	16.2706
ENSG00000173641	HSPB7	heat shock 27kDa protein family, member 7 (cardiovascular)	3.12912	2.96482	-1.3343	-2.22876		11.902	8.92008	27.912	13.6425	6.1211	18.148
ENSG00000162066	AMDHD2	amidohydrolase domain containing 2	1.73714	2.5505	-1.3343	-2.51364		67.0842	50.2768	87.3377	97.4462	38.767	98.8753
ENSG00000078081	LAMP3	lysosomal-associated membrane protein 3	3.67264	39.8718	-1.3343	-12.4174		14.066	10.5419	38.7167	12.668	1.02018	40.6765
ENSG00000123610	TNFAIP6	tumor necrosis factor, alpha-induced protein 6	-2.47673	-2.55166	-1.3343	1.21578		35.7061	26.7602	10.8047	30.2083	36.7266	14.3932
ENSG00000169252	ADRB2	adrenoceptor beta 2, surface	-1.80126	-1.71603	-1.3343	1.16325		15.148	11.3528	6.30272	17.5403	20.4037	11.8901
ENSG00000128944	C15orf23	chromosome 15 open reading frame 23	2.17713	2.24918	-1.3343	-1.04615		55.1822	41.3567	90.0388	44.8252	42.8477	96.3721
ENSG00000240038	AMY2B	amylase, alpha 2B (pancreatic)	2.53791	1.70392	-1.3343	-1.16745		30.2961	22.7057	57.6248	21.4382	18.3633	31.2897
ENSG00000117154	IGSF21	immunoglobin superfamily, member 21	1.81691	1.61629	-1.3343	-1.97101		35.7061	26.7602	48.621	126.68	64.2716	103.882
ENSG00000104081	BMF	Bcl2 modifying factor	-4.46671	-3.37245	-1.33896	-1.49974		931.605	695.766	155.767	829.267	552.94	163.958
ENSG00000116741	RGS2	regulator of G-protein signaling 2, 24kDa	-3.80022	-4.9366	-1.34201	-1.09291		188.269	140.289	36.9159	479.435	438.679	88.8626
ENSG00000169715	MT1E	metallothionein 1E	5.66896	4.4916	-1.34369	-1.16043		154.726	115.15	652.781	143.246	123.442	554.453
ENSG00000113657	DPYSL3	dihydropyrimidinase-like 3	-3.018	-2.36993	-1.34484	-1.26923		551.822	410.324	135.959	854.603	673.321	284.11
ENSG00000089289	IGBP1	immunoglobulin (CD79A) binding protein 1	1.60688	1.98665	-1.34673	-1.26178		351.651	261.115	419.581	312.802	247.905	492.499
ENSG00000198074	AKR1B10	aldo-keto reductase family 1, member B10 (aldose reductase)	1.75573	3.73624	-1.34797	-1.38936		746.582	553.856	972.419	109.14	78.5542	293.497
ENSG00000140937	CDH11	cadherin 11, type 2, OB-cadherin (osteoblast)	-2.13149	-1.83551	-1.35309	-1.03688		155.808	115.15	54.0233	160.786	155.068	84.4821
ENSG00000140092	FBLN5	fibulin 5	2.56386	1.80066	-1.35856	-1.04762		60.5922	44.6004	114.349	33.1317	31.6257	56.9472
ENSG00000149564	ESAM	endothelial cell adhesion molecule	1.89766	1.79165	-1.35856	-1.08758		60.5922	44.6004	84.6365	112.063	103.039	184.609
ENSG00000138615	CILP	cartilage intermediate layer protein, nucleotide pyrophosphohydrolase	-140.498	-7.06431	-1.35996	-1.29317		172.038	126.503	0.900388	85.7526	66.312	9.3869
ENSG00000161980	POLR3K	polymerase (RNA) III (DNA directed) polypeptide K, 12.3 kDa	2.50369	1.62213	-1.36046	-1.01886		56.2642	41.3567	103.545	46.7742	45.9083	74.4694
ENSG00000144559	C3orf31	chromosome 3 open reading frame 31	1.65417	1.51819	-1.36153	-1.43277		54.1001	39.7349	65.7283	58.4677	40.8074	61.9535
ENSG00000069122	GPR116	G protein-coupled receptor 116	2.94368	2.03316	-1.36533	1.52727		47.6081	34.8694	102.644	82.8292	126.503	257.201
ENSG00000088305	DNMT3B	DNA (cytosine-5-)-methyltransferase 3 beta	1.51129	1.53353	-1.37136	1.39589		40.0341	29.193	44.119	14.6169	20.4037	31.2897
ENSG00000160050	CCDC28B	coiled-coil domain containing 28B	2.66789	1.7347	-1.37136	-1.09897		80.0682	58.386	155.767	104.267	94.8771	164.584
ENSG00000137404	NRM	nurim (nuclear envelope membrane protein)	2.91859	2.12138	-1.37242	-1.43277		38.9521	28.3821	82.8357	70.1612	48.9688	103.882
ENSG00000182500	ORAI1	ORAI calcium release-activated calcium modulator 1	1.50536	1.82076	-1.37279	-1.36455		115.774	84.3353	126.955	87.7016	64.2716	117.023
ENSG00000104432	IL7	interleukin 7	-2.52176	-2.44534	-1.38195	-1.14622		31.3781	22.7057	9.00388	17.5403	15.3028	6.25793
ENSG00000134057	CCNB1	cyclin B1	7.44335	6.0903	-1.38371	-1.36455		30.2961	21.8947	162.97	19.4892	14.2826	86.9852
ENSG00000025039	RRAGD	Ras-related GTP binding D	2.10668	1.63432	-1.38503	-1.13069		295.387	213.271	449.294	326.445	288.712	471.848
ENSG00000169554	ZEB2	zinc finger E-box binding homeobox 2	2.22067	2.01404	-1.38562	-1.24174		58.4282	42.1677	93.6404	76.008	61.211	123.281
ENSG00000084710	EFR3B	EFR3 homolog B (S. cerevisiae)	-3.82768	-3.55593	-1.38662	1.0206		229.385	165.427	43.2186	348.857	356.044	100.127
ENSG00000187021	PNLIPRP1	pancreatic lipase-related protein 1	2.19604	5.57777	-1.38667	1.60777		658.94	475.197	1043.55	27.2849	43.8679	244.685
ENSG00000165507	C10orf10	chromosome 10 open reading frame 10	1.72736	1.58355	-1.3888	-1.41638		3143.22	2263.27	3909.49	5431.65	3834.87	6072.7
ENSG00000162745	OLFML2B	olfactomedin-like 2B	1.82003	2.40418	-1.38932	-1.35574		109.282	78.6589	143.162	85.7526	63.2514	152.068
ENSG00000198142	ANKRD57	sosondowah ankyrin repeat domain family member C	1.87662	1.79562	-1.39068	-1.18095		80.0682	57.5751	108.047	66.2634	56.1101	100.753
ENSG00000144837	PLA1A	phospholipase A1 member A	2.72537	1.63577	-1.39495	-1.16745		24.8861	17.8402	48.621	42.8763	36.7266	60.0761
ENSG00000179528	LBX2	ladybird homeobox 2	1.53332	3.57824	-1.39783	-3.02474		23.8041	17.0292	26.1113	18.5148	6.1211	21.9028
ENSG00000198431	TXNRD1	thioredoxin reductase 1	2.6939	1.61272	-1.3988	-1.08828		891.57	637.38	1717.04	541.801	497.85	802.892
ENSG00000003249	DBNDD1	dysbindin (dystrobrevin binding protein 1) domain containing 1	1.58193	1.78912	-1.39886	-1.33726		210.991	150.83	238.603	163.71	122.422	219.028
ENSG00000077348	EXOSC5	exosome component 5	2.34808	1.72419	-1.39992	-1.03263		69.2482	49.4659	116.15	38.9785	37.7468	65.0825
ENSG00000153707	PTPRD	protein tyrosine phosphatase, receptor type, D	-2.14562	-1.76799	-1.40019	1.04692		91.9703	65.6842	30.6132	75.0336	78.5542	44.4313
ENSG00000196834	POTEI	POTE ankyrin domain family, member I	-1.80126	-3.73993	-1.40101	1.20088		22.7221	16.2183	9.00388	33.1317	39.7872	10.6385
ENSG00000150722	PPP1R1C	protein phosphatase 1, regulatory (inhibitor) subunit 1C	-2.25157	-1.63023	-1.40101	1.04692		22.7221	16.2183	7.20311	7.79569	8.16147	5.00634
ENSG00000136938	ANP32B	acidic (leucine-rich) nuclear phosphoprotein 32 family, member B	2.10491	2.26564	-1.40527	-1.79284		535.591	381.131	802.246	817.573	456.022	1033.18
ENSG00000139998	RAB15	RAB15, member RAS oncogene family	-1.90575	-2.3269	-1.40746	-1.24574		874.258	621.162	325.941	1061.19	851.854	366.089
ENSG00000183765	CHEK2	checkpoint kinase 2	2.40572	2.45365	-1.40842	-1.14622		20.5581	14.5965	35.1151	11.6935	10.2018	25.0317
ENSG00000134775	FHOD3	formin homology 2 domain containing 3	-2.20154	-1.71277	-1.41011	-1.01272		100.626	71.3606	32.414	85.7526	84.6753	49.4376
ENSG00000148848	ADAM12	ADAM metallopeptidase domain 12	-2.1515	-5.04351	-1.41187	-1.14815		98.4623	69.7388	32.414	115.961	100.998	20.0254
ENSG00000182162	P2RY8	purinergic receptor P2Y, G-protein coupled, 8	1.63284	1.69868	-1.41278	1.13416		19.4761	13.7856	22.5097	23.3871	26.5248	45.0571
ENSG00000141086	CTRL	chymotrypsin-like	1.93858	1.71755	-1.41363	-1.14622		212.073	150.02	290.825	23.3871	20.4037	35.0444
ENSG00000176788	BASP1	brain abundant, membrane attached signal protein 1	2.22067	4.33222	-1.41435	-2.86555		57.3462	40.5458	90.0388	46.7742	16.3229	70.7146
ENSG00000101400	SNTA1	syntrophin, alpha 1 (dystrophin-associated protein A1, 59kDa, acidic component)	1.58945	1.57735	-1.41655	-1.33422		167.71	118.394	188.181	171.505	128.543	202.757
ENSG00000040531	CTNS	cystinosin, lysosomal cystine transporter	1.64442	1.56086	-1.41875	-1.00247		90.8882	64.0624	105.345	103.293	103.039	160.829
ENSG00000196353	CPNE4	copine IV	-3.35689	-3.41822	-1.42108	-1.15112		141.742	99.7427	29.7128	228.998	198.936	58.1988
ENSG00000063046	EIF4B	eukaryotic translation initiation factor 4B	1.67352	1.51635	-1.42272	-1.09203		1758.25	1235.84	2068.19	1531.85	1402.75	2127.07
ENSG00000064270	ATP2C2	ATPase, Ca++ transporting, type 2C, member 2	-6.75472	-2.03778	-1.42325	1.04692		17.312	12.1637	1.80078	9.74462	10.2018	5.00634
ENSG00000172349	IL16	interleukin 16	-1.74122	-2.05923	-1.42632	1.19648		33.5421	23.5166	13.5058	20.4637	24.4844	11.8901
ENSG00000183943	PRKX	protein kinase, X-linked	2.03898	2.04471	-1.43134	1.02976		63.8382	44.6004	90.9392	59.4422	61.211	125.159
ENSG00000153179	RASSF3	Ras association (RalGDS/AF-6) domain family member 3	1.69326	1.91691	-1.43437	1.04692		46.5261	32.4367	54.9237	15.5914	16.3229	31.2897
ENSG00000106066	CPVL	carboxypeptidase, vitellogenic-like	2.64772	2.27839	-1.43693	1.83211		15.148	10.5419	27.912	3.89785	7.14129	16.2706
ENSG00000178093	TSSK6	testis-specific serine kinase 6	1.53739	1.94247	-1.43693	-1.5389		30.2961	21.0838	32.414	28.2594	18.3633	35.6702
ENSG00000164649	CDCA7L	cell division cycle associated 7-like	3.50182	4.1712	-1.43693	-1.91036		15.148	10.5419	36.9159	9.74462	5.10092	21.277
ENSG00000137501	SYTL2	synaptotagmin-like 2	1.64329	1.98179	-1.44104	1.13416		29.2141	20.2729	33.3144	11.6935	13.2624	26.2833
ENSG00000165029	ABCA1	ATP-binding cassette, sub-family A (ABC1), member 1	-1.62113	-1.75563	-1.44354	1.15712		200.171	138.667	85.5369	148.118	171.391	97.6237
ENSG00000158813	EDA	ectodysplasin A	1.71177	1.50994	-1.44549	-1.15112		56.2642	38.924	66.6287	45.7997	39.7872	60.0761
ENSG00000149781	FERMT3	fermitin family member 3	1.94308	1.73199	-1.44549	-1.96655		28.1321	19.462	37.8163	34.1062	17.3431	30.0381
ENSG00000099974	DDTL	D-dopachrome tautomerase-like	1.6655	2.45365	-1.44549	-2.38796		14.066	9.731	16.207	4.87231	2.04037	5.00634
ENSG00000105137	SYDE1	synapse defective 1, Rho GTPase, homolog 1 (C. elegans)	2.31722	2.10094	-1.45032	-1.64769		54.1001	37.3022	86.4373	67.2379	40.8074	85.7336
ENSG00000119919	NKX2-3	NK2 homeobox 3	4.44134	1.93608	-1.4556	-1.49247		12.984	8.92008	39.6171	48.7231	32.6459	63.2051
ENSG00000187688	TRPV2	transient receptor potential cation channel, subfamily V, member 2	1.70821	2.40983	-1.45746	-1.55217		76.8222	52.7096	90.0388	88.676	57.1303	137.674
ENSG00000165914	TTC7B	tetratricopeptide repeat domain 7B	2.15418	1.96671	-1.46213	-1.59854		396.013	270.846	583.452	474.563	296.874	583.865
ENSG00000135046	ANXA1	annexin A1	1.93198	2.40253	-1.46773	-1.40624		59.5102	40.5458	78.3338	51.6465	36.7266	88.2368
ENSG00000186625	KATNA1	katanin p60 (ATPase containing) subunit A 1	1.56353	1.50432	-1.47045	-1.29632		58.4282	39.7349	62.1268	55.5443	42.8477	64.4567
ENSG00000164985	PSIP1	PC4 and SFRS1 interacting protein 1	1.82003	1.8576	-1.47185	-1.10837		115.774	78.6589	143.162	119.859	108.139	200.88
ENSG00000187550	SBK2	SH3-binding domain kinase family, member 2	-2.90203	-2.15423	-1.47233	-1.34242		34.6241	23.5166	8.10349	50.672	37.7468	17.5222
ENSG00000166881	TMEM194A	transmembrane protein 194A	2.92193	1.53353	-1.47475	1.28852		22.7221	15.4074	45.0194	12.668	16.3229	25.0317
ENSG00000164045	CDC25A	cell division cycle 25 homolog A (S. pombe)	3.91539	4.60059	-1.47475	-1.27358		22.7221	15.4074	60.326	7.79569	6.1211	28.1607
ENSG00000079112	CDH17	cadherin 17, LI cadherin (liver-intestine)	-2.70189	-1.68281	-1.48255	1.67507		10.82	7.29825	2.70116	19.4892	32.6459	19.3996
ENSG00000102755	FLT1	fms-related tyrosine kinase 1 (vascular endothelial growth factor/vascular permeability factor receptor)	2.76041	2.19131	-1.48255	1.58534		86.5602	58.386	161.169	102.318	162.209	355.45
ENSG00000100629	C14orf145	chromosome 14 open reading frame 145	1.85056	2.86259	-1.48255	-1.59197		10.82	7.29825	13.5058	9.74462	6.1211	17.5222
ENSG00000182168	UNC5C	unc-5 homolog C (C. elegans)	-1.6726	-3.01765	-1.48825	1.78592		31.3781	21.0838	12.6054	49.6975	88.756	29.4123
ENSG00000131378	RFTN1	raftlin, lipid raft linker 1	2.00714	1.97287	-1.48825	-1.21334		31.3781	21.0838	42.3182	45.7997	37.7468	74.4694
ENSG00000167994	RAB3IL1	RAB3A interacting protein (rabin3)-like 1	2.49825	4.10017	-1.50108	-1.106		29.2141	19.462	48.621	21.4382	19.3835	79.4757
ENSG00000172985	SH3RF3	SH3 domain containing ring finger 3	1.80429	1.90369	-1.50108	-1.28456		29.2141	19.462	35.1151	38.004	29.5853	56.3214
ENSG00000128284	APOL3	apolipoprotein L, 3	2.22067	1.64307	-1.50108	-1.77391	X	19.4761	12.9747	28.8124	50.672	28.5652	46.9345
ENSG00000128052	KDR	kinase insert domain receptor (a type III receptor tyrosine kinase)	2.03366	1.895	-1.50284	1.13473		115.774	77.0371	156.668	151.042	171.391	324.787
ENSG00000149090	PAMR1	peptidase domain containing associated with muscle regeneration 1	6.59037	6.32862	-1.50646	-1.5842	X	37.8701	25.1384	165.671	66.2634	41.8275	264.71
ENSG00000166801	FAM111A	family with sequence similarity 111, member A	2.17239	4.29388	-1.50834	-1.91036	X	28.1321	18.6511	40.5175	9.74462	5.10092	21.9028
ENSG00000184445	KNTC1	kinetochore associated 1	2.44274	4.39612	-1.5122	-2.06956	X	18.3941	12.1637	29.7128	12.668	6.1211	26.9091
ENSG00000138182	KIF20B	kinesin family member 20B	1.92458	2.14694	-1.5122	-2.14916	X	18.3941	12.1637	23.4101	8.77016	4.08074	8.7611
ENSG00000173406	DAB1	disabled homolog 1 (Drosophila)	-2.83055	-4.72765	-1.51625	1.55696		27.0501	17.8402	6.30272	38.004	59.1707	12.5159
ENSG00000049246	PER3	period homolog 3 (Drosophila)	1.67656	1.91385	-1.52035	-1.5474	X	309.453	203.54	341.247	236.794	153.028	292.871
ENSG00000185567	AHNAK2	AHNAK nucleoprotein 2	-2.17537	-2.79815	-1.52127	-1.33726		193.679	127.314	58.5252	156.888	117.321	41.9281
ENSG00000188906	LRRK2	leucine-rich repeat kinase 2	-1.80126	-2.096	-1.52491	9.42228		17.312	11.3528	6.30272	0.974462	9.18166	4.38055
ENSG00000114854	TNNC1	troponin C type 1 (slow)	5.71029	2.65812	-1.52491	1.34604		8.65602	5.67641	32.414	6.82123	9.18166	24.4059
ENSG00000173825	TIGD3	tigger transposable element derived 3	1.58619	3.68047	-1.52491	-1.43277		8.65602	5.67641	9.00388	5.84677	4.08074	15.019
ENSG00000163083	INHBB	inhibin, beta B	3.01376	5.76607	-1.52491	-1.71933	X	8.65602	5.67641	17.1074	8.77016	5.10092	29.4123
ENSG00000167513	CDT1	chromatin licensing and DNA replication factor 1	10.8654	8.19741	-1.52491	-2.08403	X	17.312	11.3528	123.353	23.3871	11.222	91.9916
ENSG00000106034	C7orf58	chromosome 7 open reading frame 58	1.74481	4.29388	-1.52491	-2.38796	X	8.65602	5.67641	9.90427	4.87231	2.04037	8.7611
ENSG00000180481	GLIPR1L2	GLI pathogenesis-related 1 like 2	1.58619	2.30029	-1.52491	-2.86555	X	17.312	11.3528	18.0078	11.6935	4.08074	9.3869
ENSG00000196329	GIMAP5	GTPase, IMAP family member 5	3.80686	2.76035	-1.52491	-3.34314	X	8.65602	5.67641	21.6093	27.2849	8.16147	22.5285
ENSG00000148773	MKI67	antigen identified by monoclonal antibody Ki-67	7.28062	9.70724	-1.52491	-1.59993	X	86.5602	56.7641	413.278	65.2889	40.8074	396.127
ENSG00000175899	A2M	alpha-2-macroglobulin	1.71066	2.22007	-1.52582	-1.3155		258.599	169.482	289.925	377.117	286.672	636.432
ENSG00000113552	GNPDA1	glucosamine-6-phosphate deaminase 1	1.94182	1.74901	-1.52926	-1.28827		271.583	177.591	344.849	256.283	198.936	347.941
ENSG00000115255	REEP6	receptor accessory protein 6	1.68727	3.45448	-1.53052	-2.31255	X	126.594	82.7135	139.56	89.6505	38.767	133.92
ENSG00000108924	HLF	hepatic leukemia factor	1.81802	1.61151	-1.53224	-1.06851		226.139	147.587	268.316	192.943	180.573	290.994
ENSG00000100346	CACNA1I	calcium channel, voltage-dependent, T type, alpha 1I subunit	-1.80126	-4.12991	-1.53444	1.17009		24.8861	16.2183	9.00388	33.1317	38.767	9.3869
ENSG00000020922	MRE11A	MRE11 meiotic recombination 11 homolog A (S. cerevisiae)	1.64136	1.9582	-1.53734	-1.10213		57.3462	37.3022	61.2264	29.2339	26.5248	51.9408
ENSG00000136160	EDNRB	endothelin receptor type B	5.12462	3.09627	-1.53957	1.15712		16.23	10.5419	54.0233	18.5148	21.4239	66.3341
ENSG00000198712	MT-CO2	mitochondrially encoded cytochrome c oxidase II	1.52046	1.63369	-1.54103	-1.03286		16679.1	10823.3	16456.4	19655.9	19030.5	31090
ENSG00000047457	CP	ceruloplasmin (ferroxidase)	-27.9195	-4.34727	-1.54951	1.24079		77.9042	50.2768	1.80078	26.3105	32.6459	7.50952
ENSG00000113296	THBS4	thrombospondin 4	2.25239	1.69256	-1.55033	-1.14976		132.004	85.1462	191.783	126.68	110.18	186.486
ENSG00000179750	APOBEC3B	apolipoprotein B mRNA editing enzyme, catalytic polypeptide-like 3B	4.81145	8.74112	-1.55668	-3.82073	X	22.7221	14.5965	70.2303	15.5914	4.08074	35.6702
ENSG00000017483	SLC38A5	solute carrier family 38, member 5	3.80792	6.58396	-1.56713	-1.33726		189.351	120.827	460.098	20.4637	15.3028	100.753
ENSG00000169021	UQCRFS1	ubiquinol-cytochrome c reductase, Rieske iron-sulfur polypeptide 1	1.70714	1.57187	-1.5678	1.30865		101.708	64.8733	110.748	62.3655	81.6147	128.288
ENSG00000145365	TIFA	TRAF-interacting protein with forkhead-associated domain	1.69816	1.61021	-1.56976	-1.07458		43.2801	27.5712	46.8202	17.5403	16.3229	26.2833
ENSG00000070770	CSNK2A2	casein kinase 2, alpha prime polypeptide	2.14665	2.02898	-1.57574	-1.43686		134.168	85.1462	182.779	171.505	119.362	242.182
ENSG00000197251	C6orf227	chromosome 6 open reading frame 227	1.71597	1.99359	-1.5769	-1.19398		14.066	8.92008	15.3066	4.87231	4.08074	8.13531
ENSG00000178385	PLEKHM3	pleckstrin homology domain containing, family M, member 3	-1.65905	-1.52008	-1.58209	1.24547		89.8062	56.7641	34.2148	56.5188	70.3927	46.3087
ENSG00000167851	CD300A	CD300a molecule	1.7349	2.35141	-1.58448	-2.17569	X	20.5581	12.9747	22.5097	39.9529	18.3633	43.1797
ENSG00000066056	TIE1	tyrosine kinase with immunoglobulin-like and EGF-like domains 1	1.69194	1.67566	-1.58845	-1.10273		81.1502	51.0877	86.4373	138.374	125.483	210.266
ENSG00000166923	GREM1	gremlin 1	-1.55643	-2.35234	-1.58916	-1.12845		229.385	144.343	92.74	247.513	219.34	93.2432
ENSG00000171246	NPTX1	neuronal pentraxin I	77.5013	60.7278	-1.60116	2.09384		6.49202	4.05458	314.235	2.92339	6.1211	371.721
ENSG00000162892	IL24	interleukin 24	20.8743	17.2982	-1.60116	1.74487		6.49202	4.05458	84.6365	2.92339	5.10092	88.2368
ENSG00000236882	C5orf27	chromosome 5 open reading frame 27	1.9986	1.70392	-1.60116	1.17779		6.49202	4.05458	8.10349	7.79569	9.18166	15.6448
ENSG00000183914	DNAH2	dynein, axonemal, heavy chain 2	-1.50105	-1.81833	-1.60116	1.02918		12.984	8.10916	5.40233	57.4932	59.1707	32.5412
ENSG00000221883	C3orf71	chromosome 3 open reading frame 71	2.83135	1.64506	-1.60116	-1.04202		25.9681	16.2183	45.9198	23.3871	22.444	36.9218
ENSG00000171094	ALK	anaplastic lymphoma receptor tyrosine kinase	-3.0021	-1.74667	-1.60116	-1.40093		12.984	8.10916	2.70116	21.4382	15.3028	8.7611
ENSG00000151812	SLC35F4	solute carrier family 35, member F4	-1.58935	-1.68117	-1.60116	-1.01307		38.9521	24.3275	15.3066	34.1062	33.6661	20.0254
ENSG00000204390	HSPA1L	heat shock 70kDa protein 1-like	1.70251	4.20625	-1.60116	-1.63746	X	19.4761	12.1637	20.7089	11.6935	7.14129	30.0381
ENSG00000136514	RTP4	receptor (chemosensory) transporter protein 4	1.75803	1.70392	-1.61227	-1.43277		31.3781	19.462	34.2148	26.3105	18.3633	31.2897
ENSG00000189283	FHIT	fragile histidine triad	1.60706	1.72151	-1.6152	-1.47899		49.7721	30.8148	49.5213	46.7742	31.6257	54.444
ENSG00000163884	KLF15	Kruppel-like factor 15	2.26032	3.15469	-1.62022	-1.09164		36.7881	22.7057	51.3221	7.79569	7.14129	22.5285
ENSG00000107736	CDH23	cadherin-related 23	2.37929	3.06706	-1.62022	-2.86555	X	18.3941	11.3528	27.0116	8.77016	3.06055	9.3869
ENSG00000159596	TMEM69	transmembrane protein 69	1.7417	1.5168	-1.62209	1.12903		67.0842	41.3567	72.0311	49.6975	56.1101	85.1079
ENSG00000068489	PRR11	proline rich 11	7.40223	3.50521	-1.63081	2.09384		11.902	7.29825	54.0233	6.82123	14.2826	50.0634
ENSG00000183801	OLFML1	olfactomedin-like 1	4.1946	3.74181	-1.63081	-1.0507		11.902	7.29825	30.6132	10.7191	10.2018	38.1734
ENSG00000171791	BCL2	B-cell CLL/lymphoma 2	2.71415	5.72518	-1.63081	-3.50234	X	11.902	7.29825	19.8085	10.7191	3.06055	17.5222
ENSG00000153071	DAB2	disabled homolog 2, mitogen-responsive phosphoprotein (Drosophila)	1.54121	2.26696	-1.63302	-1.34971		88.7242	54.3314	83.7361	63.34	46.9285	106.385
ENSG00000177575	CD163	CD163 molecule	1.71923	3.11425	-1.63559	-2.7186	X	41.1161	25.1384	43.2186	36.0551	13.2624	41.3023
ENSG00000089685	BIRC5	baculoviral IAP repeat containing 5	17.9362	8.09704	-1.64221	1.96298		17.312	10.5419	189.082	7.79569	15.3028	123.907
ENSG00000102239	BRS3	bombesin-like receptor 3	-5.85409	-11.4116	-1.64221	1.29325		34.6241	21.0838	3.60155	16.5658	21.4239	1.87738
ENSG00000170745	KCNS3	potassium voltage-gated channel, delayed-rectifier, subfamily S, member 3	2.00714	2.0155	-1.64221	-1.02341		34.6241	21.0838	42.3182	14.6169	14.2826	28.7865
ENSG00000174611	KY	kyphoscoliosis peptidase	1.53739	1.66984	-1.64221	-1.48584		17.312	10.5419	16.207	27.2849	18.3633	30.6639
ENSG00000166736	HTR3A	5-hydroxytryptamine (serotonin) receptor 3A, ionotropic	2.99226	2.8217	-1.65091	-1.52829	X	78.9862	47.8441	143.162	7.79569	5.10092	14.3932
ENSG00000198455	ZXDB	zinc finger, X-linked, duplicated B	-2.0014	-1.63023	-1.66787	1.99867		27.0501	16.2183	8.10349	10.7191	21.4239	13.1417
ENSG00000173947	C1orf88	chromosome 1 open reading frame 88	3.77514	2.33097	-1.66787	1.20799		27.0501	16.2183	61.2264	12.668	15.3028	35.6702
ENSG00000149970	CNKSR2	connector enhancer of kinase suppressor of Ras 2	-2.33104	-2.3416	-1.66787	1.08825		59.5102	35.6803	15.3066	74.0591	80.5945	34.4186
ENSG00000187193	MT1X	metallothionein 1X	8.78173	4.17918	-1.66787	-1.62303	X	119.02	71.3606	626.67	203.662	125.483	524.415
ENSG00000103375	AQP8	aquaporin 8	3.74738	11.4504	-1.66787	3.14076		32.4601	19.462	72.9314	0.974462	3.06055	35.0444
ENSG00000125257	ABCC4	ATP-binding cassette, sub-family C (CFTR/MRP), member 4	1.54654	1.54139	-1.66787	-1.12663		75.7402	45.4113	70.2303	44.8252	39.7872	61.3277
ENSG00000122877	EGR2	early growth response 2	-2.16151	-2.50804	-1.66787	-1.14622		16.23	9.731	4.50194	23.3871	20.4037	8.13531
ENSG00000187800	PEAR1	platelet endothelial aggregation receptor 1	2.40572	2.39788	-1.66787	-1.34594		16.23	9.731	23.4101	30.2083	22.444	53.8182
ENSG00000007968	E2F2	E2F transcription factor 2	13.8792	8.43441	-1.66787	1.04692		5.41001	3.24367	45.0194	3.89785	4.08074	34.4186
ENSG00000092208	SIP1	gem (nuclear organelle) associated protein 2	3.74738	2.65812	-1.66787	-1.75117	X	10.82	6.48733	24.3105	10.7191	6.1211	16.2706
ENSG00000160551	TAOK1	TAO kinase 1	-1.736	-2.03188	-1.67539	1.8007		180.694	107.852	62.1268	97.4462	175.472	86.3594
ENSG00000185900	SGK196	protein kinase-like protein SgK196	-1.656	-2.24707	-1.68543	1.11235		77.9042	46.2222	27.912	46.7742	52.0294	23.1543
ENSG00000118508	RAB32	RAB32, member RAS oncogene family	1.95769	2.0155	-1.68543	1.04692		51.9361	30.8148	60.326	34.1062	35.7064	71.9662
ENSG00000157045	NTAN1	N-terminal asparagine amidase	2.00639	2.03193	-1.68543	-1.33328		77.9042	46.2222	92.74	65.2889	48.9688	99.5011
ENSG00000158887	MPZ	myelin protein zero	2.14665	2.67272	-1.69011	-1.02341		20.5581	12.1637	26.1113	14.6169	14.2826	38.1734
ENSG00000161940	BCL6B	B-cell CLL/lymphoma 6, member B	2.52349	1.74439	-1.6982	1.19648		30.2961	17.8402	45.0194	54.5699	65.2918	113.894
ENSG00000172296	SPTLC3	serine palmitoyltransferase, long chain base subunit 3	-2.31591	-2.37124	-1.70493	1.19648		24.8861	14.5965	6.30272	13.6425	16.3229	6.88372
ENSG00000197991	PCDH20	protocadherin 20	-2.55178	-2.03778	-1.70711	1.23167		94.1343	55.1423	21.6093	49.6975	61.211	30.0381
ENSG00000144642	RBMS3	RNA binding motif, single stranded interacting protein 3	2.06205	2.14694	-1.71552	1.39589		9.73803	5.67641	11.705	5.84677	8.16147	17.5222
ENSG00000137054	POLR1E	polymerase (RNA) I polypeptide E, 53kDa	3.03977	2.8217	-1.72802	-1.25235		85.4782	49.4659	150.365	57.4932	45.9083	129.539
ENSG00000175592	FOSL1	FOS-like antigen 1	5.07053	6.71145	-1.73459	-1.29231		42.1981	24.3275	123.353	22.4126	17.3431	116.398
ENSG00000188039	NWD1	NACHT and WD repeat domain containing 1	-2.13578	-2.10081	-1.73619	-1.10037		116.856	67.3061	31.5136	140.322	127.523	60.7019
ENSG00000196151	WDSUB1	WD repeat, sterile alpha motif and U-box domain containing 1	1.78619	2.0856	-1.74039	1.04692		32.4601	18.6511	33.3144	14.6169	15.3028	31.9154
ENSG00000159251	ACTC1	actin, alpha, cardiac muscle 1	-1.95136	-2.67176	-1.74485	1.69228		55.1822	31.6257	16.207	71.1357	120.382	45.0571
ENSG00000143110	C1orf162	chromosome 1 open reading frame 162	1.70821	4.29388	-1.74485	-5.4127	X	18.3941	10.5419	18.0078	16.5658	3.06055	13.1417
ENSG00000198719	DLL1	delta-like 1 (Drosophila)	1.87699	1.74076	-1.74729	-1.36823		59.5102	34.0585	63.9276	51.6465	37.7468	65.7083
ENSG00000105697	HAMP	hepcidin antimicrobial peptide	-18.4629	-8.15113	-1.75737	1.74487		58.4282	33.2476	1.80078	2.92339	5.10092	0.625793
ENSG00000198901	PRC1	protein regulator of cytokinesis 1	9.13502	4.71855	-1.75885	-1.57972	X	31.3781	17.8402	162.97	41.9019	26.5248	125.159
ENSG00000196407	THEM5	thioesterase superfamily member 5	-10.8076	-3.26045	-1.77906	3.48974		17.312	9.731	0.900388	2.92339	10.2018	3.12897
ENSG00000171388	APLN	apelin	6.01431	18.3552	-1.77906	1.94428		17.312	9.731	58.5252	6.82123	13.2624	243.433
ENSG00000164035	EMCN	endomucin	3.51606	2.63767	-1.77906	-1.0507		8.65602	4.8655	17.1074	10.7191	10.2018	26.9091
ENSG00000134690	CDCA8	cell division cycle associated 8	6.47695	5.72518	-1.77906	-1.06131		17.312	9.731	63.0272	9.74462	9.18166	52.5666
ENSG00000205362	MT1A	metallothionein 1A	21.4665	13.4951	-1.77906	-4.77591	X	4.32801	2.43275	52.2225	4.87231	1.02018	13.7674
ENSG00000102780	DGKH	diacylglycerol kinase, eta	-1.50105	-1.51378	-1.77906	-1.02866		21.6401	12.1637	8.10349	13.6425	13.2624	8.7611
ENSG00000198125	MB	myoglobin	4.94603	3.20337	-1.8195	1.17779		16.23	8.92008	44.119	7.79569	9.18166	29.4123
ENSG00000174600	CMKLR1	chemokine-like receptor 1	2.72537	1.89866	-1.8195	-1.18261		16.23	8.92008	24.3105	25.336	21.4239	40.6765
ENSG00000107317	PTGDS	prostaglandin D2 synthase 21kDa (brain)	2.27911	1.69868	-1.82588	-1.68994	X	28.1321	15.4074	35.1151	22.4126	13.2624	22.5285
ENSG00000116039	ATP6V1B1	ATPase, H+ transporting, lysosomal 56/58kDa, V1 subunit B1	3.74738	2.96482	-1.83466	-2.22876	X	11.902	6.48733	24.3105	13.6425	6.1211	18.148
ENSG00000225840	RN18S1	RNA, 18S ribosomal 1	1.94308	1.70392	-1.83466	-2.22876	X	11.902	6.48733	12.6054	20.4637	9.18166	15.6448
ENSG00000155640	C10orf12	chromosome 10 open reading frame 12	-2.07536	-1.57764	-1.8378	1.28194		78.9862	42.9786	20.7089	47.7486	61.211	38.7992
ENSG00000163827	LRRC2	leucine rich repeat containing 2	3.20289	1.84024	-1.84749	-1.50625	X	38.9521	21.0838	67.5291	39.9529	26.5248	48.8119
ENSG00000168497	SDPR	serum deprivation response	2.88687	2.54802	-1.86802	1.23727		7.57402	4.05458	11.705	10.7191	13.2624	33.7928
ENSG00000197238	HIST1H4J	histone cluster 1, H4j	1.55447	2.45365	-1.86802	-1.63746	X	7.57402	4.05458	6.30272	11.6935	7.14129	17.5222
ENSG00000129270	MMP28	matrix metallopeptidase 28	-1.80126	-1.79325	-1.86802	-1.7367	X	15.148	8.10916	4.50194	19.4892	11.222	6.25793
ENSG00000069188	SDK2	sidekick cell adhesion molecule 2	-1.91873	-2.23786	-1.89252	-1.63836	X	150.398	79.4698	41.4179	252.386	154.048	68.8372
ENSG00000227471	AKR1B15	aldo-keto reductase family 1, member B15	1.75433	3.476	-1.8947	-1.91036	X	76.8222	40.5458	71.1307	11.6935	6.1211	21.277
ENSG00000081189	MEF2C	myocyte enhancer factor 2C	1.85056	1.66722	-1.90614	1.6332		32.4601	17.0292	31.5136	24.3615	39.7872	66.3341
ENSG00000163762	TM4SF18	transmembrane 4 L six family member 18	3.17238	3.68047	-1.90614	1.04692		10.82	5.67641	18.0078	9.74462	10.2018	37.5476
ENSG00000113578	FGF1	fibroblast growth factor 1 (acidic)	2.69653	4.41657	-1.90614	-1.52829	X	10.82	5.67641	15.3066	7.79569	5.10092	22.5285
ENSG00000164611	PTTG1	pituitary tumor-transforming 1	12.2137	3.84405	-1.92732	-1.01886		14.066	7.29825	89.1384	15.5914	15.3028	58.8245
ENSG00000198542	ITGBL1	integrin, beta-like 1 (with EGF-like repeat domains)	-1.65115	-7.60772	-1.94079	1.0857		17.312	8.92008	5.40233	26.3105	28.5652	3.75476
ENSG00000137747	TMPRSS13	transmembrane protease, serine 13	1.91785	6.13412	-1.94079	-2.22876	X	17.312	8.92008	17.1074	6.82123	3.06055	18.7738
ENSG00000101945	SUV39H1	suppressor of variegation 3-9 homolog 1 (Drosophila)	2.62443	3.15469	-1.94079	-1.72843	X	51.9361	26.7602	70.2303	37.0295	21.4239	67.5856
ENSG00000133131	MORC4	MORC family CW-type zinc finger 4	3.71535	2.11286	-1.95013	-1.43277		41.1161	21.0838	78.3338	52.6209	36.7266	77.5983
ENSG00000077152	UBE2T	ubiquitin-conjugating enzyme E2T (putative)	9.65991	2.84798	-2.00144	2.44281		16.23	8.10916	78.3338	5.84677	14.2826	40.6765
ENSG00000146670	CDCA5	cell division cycle associated 5	11.6585	4.80506	-2.00144	-1.51237	X	16.23	8.10916	94.5408	18.5148	12.2422	58.8245
ENSG00000118407	FILIP1	filamin A interacting protein 1	3.331	3.06706	-2.00144	1.04692		9.73803	4.8655	16.207	5.84677	6.1211	18.7738
ENSG00000206384	COL6A6	collagen, type VI, alpha 6	3.331	7.74433	-2.00144	-1.19398		3.24601	1.62183	5.40233	9.74462	8.16147	63.2051
ENSG00000203814	HIST2H2BF	histone cluster 2, H2bf	2.77584	1.738	-2.00144	-1.27358		6.49202	3.24367	9.00388	7.79569	6.1211	10.6385
ENSG00000104888	SLC17A7	solute carrier family 17 (sodium-dependent inorganic phosphate cotransporter), member 7	4.71892	4.41657	-2.00144	-1.33726		6.49202	3.24367	15.3066	6.82123	5.10092	22.5285
ENSG00000173894	CBX2	chromobox homolog 2	2.93445	1.76807	-2.00144	-1.40468		22.7221	11.3528	33.3144	24.3615	17.3431	30.6639
ENSG00000174453	VWC2L	von Willebrand factor C domain containing protein 2-like	2.49825	2.45365	-2.00144	-1.43277		6.49202	3.24367	8.10349	2.92339	2.04037	5.00634
ENSG00000090659	CD209	CD209 molecule	2.49825	2.23059	-2.00144	-1.7367	X	12.984	6.48733	16.207	19.4892	11.222	25.0317
ENSG00000134323	MYCN	v-myc myelocytomatosis viral related oncogene, neuroblastoma derived (avian)	1.94308	1.79642	-2.00144	-1.97859	X	6.49202	3.24367	6.30272	28.2594	14.2826	25.6575
ENSG00000010318	PHF7	PHD finger protein 7	2.12412	1.66848	-2.03045	-1.0698		37.8701	18.6511	39.6171	27.2849	25.5046	42.5539
ENSG00000127329	PTPRB	protein tyrosine phosphatase, receptor type, B	1.74481	1.65621	-2.03321	1.10202		34.6241	17.0292	29.7128	37.0295	40.8074	67.5856
ENSG00000179761	PIPOX	pipecolic acid oxidase	1.98274	1.8949	-2.03957	-1.06867		115.774	56.7641	112.549	110.114	103.039	195.247
ENSG00000236670	KRT18P5	keratin 18 pseudogene 5	1.60382	2.04471	-2.07557	-2.38796	X	15.148	7.29825	11.705	14.6169	6.1211	12.5159
ENSG00000088325	TPX2	TPX2, microtubule-associated, homolog (Xenopus laevis)	12.8482	8.32488	-2.09675	1.12745		23.8041	11.3528	145.863	12.668	14.2826	118.901
ENSG00000118292	C1orf54	chromosome 1 open reading frame 54	3.25169	2.79869	-2.09675	1.11672		23.8041	11.3528	36.9159	14.6169	16.3229	45.6829
ENSG00000163873	GRIK3	glutamate receptor, ionotropic, kainate 3	2.37929	1.60169	-2.09675	-2.86555	X	11.902	5.67641	13.5058	52.6209	18.3633	29.4123
ENSG00000159055	C21orf45	chromosome 21 open reading frame 45	3.27256	1.84024	-2.10678	-2.07893	X	32.4601	15.4074	50.4217	36.0551	17.3431	31.9154
ENSG00000240970	RPL23AP64	ribosomal protein L23a pseudogene 64	-1.50105	-1.63023	-2.13487	1.74487		8.65602	4.05458	2.70116	5.84677	10.2018	6.25793
ENSG00000149968	MMP3	matrix metallopeptidase 3 (stromelysin 1, progelatinase)	13.7681	3.27153	-2.13487	-1.91036	X	8.65602	4.05458	55.8241	5.84677	3.06055	10.0127
ENSG00000164220	F2RL2	coagulation factor II (thrombin) receptor-like 2	2.88687	2.87335	-2.13487	-1.91036	X	8.65602	4.05458	11.705	37.0295	19.3835	55.6956
ENSG00000221818	EBF2	early B-cell factor 2	3.10894	1.84024	-2.13487	-2.1014	X	8.65602	4.05458	12.6054	10.7191	5.10092	9.3869
ENSG00000139352	ASCL1	achaete-scute complex homolog 1 (Drosophila)	4.39692	2.53331	-2.16156	-1.86074	X	87.6422	40.5458	178.277	146.169	78.5542	199.002
ENSG00000085999	RAD54L	RAD54-like (S. cerevisiae)	4.71892	3.94336	-2.16823	-1.77391	X	14.066	6.48733	30.6132	12.668	7.14129	28.1607
ENSG00000166394	CYB5R2	cytochrome b5 reductase 2	3.93664	2.93075	-2.18339	-1.27358		19.4761	8.92008	35.1151	11.6935	9.18166	26.9091
ENSG00000129195	FAM64A	family with sequence similarity 64, member A	12.2137	8.3833	-2.22383	3.14076		5.41001	2.43275	29.7128	0.974462	3.06055	25.6575
ENSG00000135063	C9orf61	chromosome 9 open reading frame 61	3.331	2.45365	-2.22383	-1.43277		10.82	4.8655	16.207	5.84677	4.08074	10.0127
ENSG00000105609	LILRB5	leukocyte immunoglobulin-like receptor, subfamily B (with TM and ITIM domains), member 5	4.81145	2.19076	-2.22383	-1.77391	X	5.41001	2.43275	11.705	12.668	7.14129	15.6448
ENSG00000105516	DBP	D site of albumin promoter (albumin D-box) binding protein	5.63842	5.38736	-2.25163	-2.80325	X	116.856	51.8987	292.626	131.552	46.9285	252.82
ENSG00000154330	PGM5	phosphoglucomutase 5	1.55447	2.37697	-2.2683	-1.19398		18.3941	8.10916	12.6054	9.74462	8.16147	19.3996
ENSG00000148677	ANKRD1	ankyrin repeat domain 1 (cardiac muscle)	3.48962	2.69901	-2.28737	1.42762		12.984	5.67641	19.8085	10.7191	15.3028	41.3023
ENSG00000176435	CLEC14A	C-type lectin domain family 14, member A	3.80686	1.97655	-2.28737	1.17779		12.984	5.67641	21.6093	15.5914	18.3633	36.296
ENSG00000158315	RHBDL2	rhomboid, veinlet-like 2 (Drosophila)	2.22067	2.607	-2.28737	-1.67157	X	12.984	5.67641	12.6054	6.82123	4.08074	10.6385
ENSG00000243244	STON1	stonin 1	2.53791	2.69901	-2.28737	-1.91036	X	12.984	5.67641	14.4062	9.74462	5.10092	13.7674
ENSG00000105464	GRIN2D	glutamate receptor, ionotropic, N-methyl D-aspartate 2D	-3.75262	-2.54908	-2.29499	-1.37724		46.5261	20.2729	5.40233	120.833	87.7358	34.4186
ENSG00000176387	HSD11B2	hydroxysteroid (11-beta) dehydrogenase 2	1.94308	1.59487	-2.33502	-1.52829	X	22.7221	9.731	18.9082	15.5914	10.2018	16.2706
ENSG00000187068	C3orf70	chromosome 3 open reading frame 70	1.94308	1.51892	-2.33502	1.29325		15.148	6.48733	12.6054	16.5658	21.4239	32.5412
ENSG00000133083	DCLK1	doublecortin-like kinase 1	8.04992	3.00572	-2.33502	1.04692		7.57402	3.24367	26.1113	9.74462	10.2018	30.6639
ENSG00000087586	AURKA	aurora kinase A	4.35593	13.4951	-2.36068	-2.86555	X	24.8861	10.5419	45.9198	8.77016	3.06055	41.3023
ENSG00000170616	SCRT1	scratch homolog 1, zinc finger protein (Drosophila)	2.41729	2.87453	-2.36282	-2.17531	X	183.941	77.848	188.181	304.032	139.765	401.759
ENSG00000184828	ZBTB7C	zinc finger and BTB domain containing 7C	1.60382	1.69868	-2.37208	-1.32256		17.312	7.29825	11.705	17.5403	13.2624	22.5285
ENSG00000154839	SKA1	spindle and kinetochore associated complex subunit 1	6.55097	2.19076	-2.53516	1.04692		20.5581	8.10916	53.1229	13.6425	14.2826	31.2897
ENSG00000139364	TMEM132B	transmembrane protein 132B	2.81053	1.55493	-2.56435	-1.72155	X	133.086	51.8987	145.863	151.042	87.7358	136.423
ENSG00000184613	NELL2	NEL-like 2 (chicken)	-1.87054	-2.01381	-2.61917	-1.72843	X	57.3462	21.8947	11.705	37.0295	21.4239	10.6385
ENSG00000212123	PRR22	proline rich 22	2.49825	2.0856	-2.66859	5.2346		8.65602	3.24367	8.10349	0.974462	5.10092	10.6385
ENSG00000105894	PTN	pleiotrophin	2.59078	2.02426	-2.66859	1.04692		12.984	4.8655	12.6054	9.74462	10.2018	20.6512
ENSG00000091513	TF	transferrin	4.44134	2.30029	-2.66859	-1.43277		6.49202	2.43275	10.8047	11.6935	8.16147	18.7738
ENSG00000140749	IGSF6	immunoglobulin superfamily, member 6	4.21927	3.68047	-2.66859	-1.67157	X	10.82	4.05458	17.1074	6.82123	4.08074	15.019
ENSG00000019991	HGF	hepatocyte growth factor (hepapoietin A; scatter factor)	9.43784	9.81459	-2.66859	-1.91036	X	4.32801	1.62183	15.3066	5.84677	3.06055	30.0381
ENSG00000100033	PRODH	proline dehydrogenase (oxidase) 1	3.331	2.14694	-2.66859	-1.91036	X	10.82	4.05458	13.5058	7.79569	4.08074	8.7611
ENSG00000184113	CLDN5	claudin 5	3.70111	3.71455	-2.66859	-2.12263	X	12.984	4.8655	18.0078	38.9785	18.3633	68.2114
ENSG00000144031	ANKRD53	ankyrin repeat domain 53	3.331	2.57633	-2.66859	-1.91036	X	15.148	5.67641	18.9082	9.74462	5.10092	13.1417
ENSG00000183840	GPR39	G protein-coupled receptor 39	3.23006	2.86259	-2.78989	-2.22876	X	24.8861	8.92008	28.8124	13.6425	6.1211	17.5222
ENSG00000110852	CLEC2B	C-type lectin domain family 2, member B	6.38442	3.83382	-3.00217	1.04692		9.73803	3.24367	20.7089	7.79569	8.16147	31.2897
ENSG00000017427	IGF1	insulin-like growth factor 1 (somatomedin C)	3.331	2.0856	-3.11336	1.04692		7.57402	2.43275	8.10349	4.87231	5.10092	10.6385
ENSG00000092054	MYH7	myosin, heavy chain 7, cardiac muscle, beta	12.5838	3.68047	-3.11336	-5.73109	X	7.57402	2.43275	30.6132	11.6935	2.04037	7.50952
ENSG00000152822	GRM1	glutamate receptor, metabotropic 1	-3.3452	-2.50356	-3.18178	-1.33281		67.0842	21.0838	6.30272	58.4677	43.8679	17.5222
ENSG00000204175	GPRIN2	G protein regulated inducer of neurite outgrowth 2	1.55447	1.59487	-3.20231	-1.52829	X	25.9681	8.10916	12.6054	7.79569	5.10092	8.13531
ENSG00000187474	FPR3	formyl peptide receptor 3	2.6648	3.27153	-3.20231	-2.70635	X	12.984	4.05458	10.8047	16.5658	6.1211	20.0254
ENSG00000169247	SH3TC2	SH3 domain and tetratricopeptide repeats 2	6.38442	2.5218	-3.33574	1.57038		10.82	3.24367	20.7089	5.84677	9.18166	23.1543
ENSG00000146122	DAAM2	dishevelled associated activator of morphogenesis 2	3.84346	2.85056	-3.79761	-1.46087		40.0341	10.5419	40.5175	25.336	17.3431	49.4376
ENSG00000113763	UNC5A	unc-5 homolog A (C. elegans)	2.53791	2.86259	-4.00289	-3.50234	X	22.7221	5.67641	14.4062	42.8763	12.2422	35.0444
ENSG00000166289	PLEKHF1	pleckstrin homology domain containing, family F (with FYVE domain) member 1	3.17238	4.1712	-4.1935	-2.48347	X	23.8041	5.67641	18.0078	12.668	5.10092	21.277
ENSG00000143498	TAF1A	TATA box binding protein (TBP)-associated factor, RNA polymerase I, A, 48kDa	4.21927	1.738	-4.26975	-2.06956	X	17.312	4.05458	17.1074	12.668	6.1211	10.6385
ENSG00000173110	HSPA6	heat shock 70kDa protein 6 (HSP70B')	4.58013	1.52126	-4.50325	-2.86555	X	29.2141	6.48733	29.7128	73.0846	25.5046	38.7992
ENSG00000167995	BEST1	bestrophin 1	2.44274	2.12335	-4.80347	-1.76341	X	19.4761	4.05458	9.90427	23.3871	13.2624	28.1607
ENSG00000078549	ADCYAP1R1	adenylate cyclase activating polypeptide 1 (pituitary) receptor type I	52.1857	8.79224	-5.33719	1.57038		4.32801	0.810916	42.3182	1.94892	3.06055	26.9091
ENSG00000172955	ADH6	alcohol dehydrogenase 6 (class V)	7.77234	12.2682	-5.33719	-1.91036	X	4.32801	0.810916	6.30272	3.89785	2.04037	25.0317
ENSG00000171812	COL8A2	collagen, type VIII, alpha 2	5.18156	2.0856	-7.56101	-1.14622		18.3941	2.43275	12.6054	5.84677	5.10092	10.6385
