# Supplementary material for: A Novel Strategy to Increase the Proliferative Potential of Adult Human β-Cells While Maintaining Their Differentiated Phenotype
Source: PLoS One. 2013 Jun 12;8(6):e66131. doi: 10.1371/journal.pone.0066131 (PMC3680388; doi:10.1371/journal.pone.0066131)
Supplement: Table S2 — Gene Ontology and MetaCore process network descriptions for genes upregulated by L-WRN+. Category names are shown together with a p-value denoting the significance of gene over-representation in that category (all p-values shown are significant at a false discovery rate <0.05). Numbers in green text denote the number of genes from the L-WRN+ upregulated dataset; numbers in red denote the total number of human genes that are members of that category. The first tab of the Excel file shows Gene Ontology categorization; the second tab displays MetaCore (Thomson Reuters, http://thomsonreuters.com/products_services/science/systems-biology/) process descriptions. (XLS) [file pone.0066131.s002.xls]

## Sheet: 1-5fold_upreg_GOprocesses
#	Processes	pValue	# genes upregulated in CM+	# genes in GO category
1	cell cycle	5.292e-44	205	1421
2	cell cycle phase	4.539e-43	161	951
3	cell cycle process	1.705e-42	177	1133
4	mitotic cell cycle	1.654e-40	142	797
5	cellular component organization	2.271e-36	413	4596
6	cellular component organization or biogenesis	4.787e-36	422	4755
7	cellular component organization or biogenesis at cellular level	3.942e-33	363	3947
8	cellular component organization at cellular level	4.583e-33	354	3810
9	regulation of cell cycle	3.786e-30	143	996
10	regulation of cell cycle process	9.989e-29	100	559
11	DNA metabolic process	2.102e-28	134	930
12	M phase	3.535e-27	101	594
13	regulation of cell proliferation	1.331e-26	188	1648
14	response to stress	1.408e-26	326	3663
15	organelle organization	5.162e-26	242	2419
16	interphase of mitotic cell cycle	2.113e-25	85	462
17	cell division	3.08e-25	88	494
18	developmental process	6.605e-25	439	5610
19	multicellular organismal development	6.748e-25	409	5101
20	interphase	7.161e-25	85	470
21	DNA replication	1.074e-24	60	247
22	system development	1.078e-24	364	4366
23	M phase of mitotic cell cycle	7.799e-23	73	384
24	cellular process	8.809e-23	954	15962
25	mitosis	4.609e-22	71	376
26	nuclear division	4.609e-22	71	376
27	anatomical structure development	4.891e-22	391	4965
28	response to external stimulus	1.544e-21	179	1694
29	positive regulation of cellular process	1.621e-21	335	4066
30	organelle fission	2.684e-21	72	397
31	response to hormone stimulus	1.307e-20	148	1306
32	response to organic substance	4.745e-20	253	2842
33	positive regulation of biological process	7.982e-20	355	4495
34	metabolic process	8.311e-20	694	10691
35	primary metabolic process	8.584e-20	639	9619
36	organ development	1.327e-19	273	3176
37	regulation of cell cycle arrest	1.941e-19	62	328
38	response to endogenous stimulus	2.094e-19	167	1605
39	regulation of cell death	2.238e-19	174	1704
40	regulation of biological quality	5.528e-19	272	3193
41	regulation of transferase activity	6.277e-19	111	882
42	negative regulation of biological process	8.88e-19	321	3995
43	single-organism process	9.973e-19	636	9648
44	regulation of kinase activity	1.141e-18	108	852
45	regulation of phosphate metabolic process	2.659e-18	140	1275
46	cell differentiation	2.71e-18	279	3342
47	regulation of phosphorus metabolic process	2.847e-18	140	1276
48	cell cycle checkpoint	3.772e-18	57	299
49	positive regulation of metabolic process	4.407e-18	234	2647
50	multicellular organismal process	5.291e-18	516	7450
51	single-multicellular organism process	5.291e-18	516	7450
52	regulation of protein kinase activity	6.122e-18	103	810
53	response to steroid hormone stimulus	8.428e-18	94	705
54	regulation of phosphorylation	2.041e-17	130	1171
55	regulation of cellular component organization	2.943e-17	166	1674
56	regulation of programmed cell death	3.246e-17	163	1633
57	cell proliferation	3.273e-17	104	842
58	cytoskeleton organization	4.191e-17	106	870
59	positive regulation of phosphorus metabolic process	4.405e-17	100	796
60	positive regulation of phosphate metabolic process	4.405e-17	100	796
61	negative regulation of cellular process	5.081e-17	292	3626
62	regulation of protein serine/threonine kinase activity	7.039e-17	74	496
63	positive regulation of cellular metabolic process	7.878e-17	220	2495
64	regulation of catalytic activity	9.032e-17	199	2179
65	positive regulation of phosphorylation	1.533e-16	98	786
66	positive regulation of macromolecule metabolic process	1.583e-16	216	2449
67	cellular response to chemical stimulus	1.639e-16	205	2282
68	cellular metabolic process	1.815e-16	614	9418
69	positive regulation of protein phosphorylation	2.702e-16	96	768
70	cellular developmental process	2.984e-16	279	3461
71	negative regulation of cell proliferation	3.2e-16	96	770
72	regulation of apoptotic process	3.493e-16	159	1618
73	regulation of protein phosphorylation	5.151e-16	121	1098
74	cellular component movement	5.273e-16	129	1206
75	response to organic cyclic compound	5.601e-16	74	515
76	response to drug	6.038e-16	91	716
77	response to metal ion	1.078e-15	68	454
78	apoptotic process	1.094e-15	125	1163
79	response to inorganic substance	1.231e-15	90	712
80	anatomical structure morphogenesis	1.44e-15	212	2437
81	regulation of protein modification process	1.448e-15	138	1346
82	DNA-dependent DNA replication	1.857e-15	29	95
83	regulation of locomotion	2.46e-15	83	635
84	organic cyclic compound metabolic process	2.698e-15	399	5562
85	response to chemical stimulus	3.181e-15	345	4631
86	programmed cell death	3.272e-15	125	1180
87	microtubule-based process	3.274e-15	68	464
88	microtubule cytoskeleton organization	3.918e-15	52	296
89	cellular process involved in reproduction	5.306e-15	86	680
90	positive regulation of cell proliferation	6.395e-15	107	949
91	regulation of molecular function	6.603e-15	224	2660
92	positive regulation of cellular protein metabolic process	7.065e-15	116	1070
93	single organism reproductive process	1.07e-14	149	1537
94	response to abiotic stimulus	1.073e-14	132	1296
95	response to stimulus	1.096e-14	575	8835
96	regulation of cell motility	1.143e-14	78	592
97	positive regulation of catalytic activity	1.195e-14	137	1368
98	regulation of cellular protein metabolic process	1.195e-14	157	1655
99	positive regulation of protein modification process	1.204e-14	107	958
100	response to extracellular stimulus	1.274e-14	90	740
	Significant at FDR < 0.05

## Sheet: 1-5fold_upreg_MetaCore
#	Networks	pValue	# genes upregulated in L-WRN+	# genes in MetaCore network
1	Cell cycle_Core	4.266e-24	47	115
2	Cell cycle_S phase	3.198e-20	49	149
3	Cytoskeleton_Spindle microtubules	1.535e-19	41	109
4	Cell cycle_Mitosis	1.685e-16	49	179
5	Cell cycle_G2-M	1.221e-12	47	206
6	DNA damage_Checkpoint	2.445e-07	27	124
7	Development_Blood vessel morphogenesis	3.821e-06	37	228
8	Cell cycle_G1-S	2.014e-05	28	163
9	Cell cycle_Meiosis	2.508e-05	21	106
10	DNA damage_DBS repair	3.295e-05	22	116
11	Translation_Translation initiation	4.955e-05	28	171
12	Reproduction_Progesterone signaling	8.306e-05	32	213
13	Cell adhesion_Cell junctions	0.0001289	26	162
14	Cell cycle_G0-G1	0.000586	14	71
15	Cytoskeleton_Intermediate filaments	0.0007573	15	81
16	Inflammation_MIF signaling	0.001385	21	140
17	Proliferation_Negative regulation of cell proliferation	0.002138	25	184
18	Signal transduction_ESR2 pathway	0.003922	13	77
19	Protein folding_Response to unfolded proteins	0.004285	12	69
20	Cell cycle_G1-S Growth factor regulation	0.004684	25	195
21	Development_Regulation of telomere length	0.004865	10	53
	Significant at FDR < 0.05
