# Supplementary material for: A Novel Strategy to Increase the Proliferative Potential of Adult Human β-Cells While Maintaining Their Differentiated Phenotype
Source: PLoS One. 2013 Jun 12;8(6):e66131. doi: 10.1371/journal.pone.0066131 (PMC3680388; doi:10.1371/journal.pone.0066131)
Supplement: Table S3 — Gene Ontology and MetaCore process network descriptions for genes downregulated by L-WRN+. As for Table S2, but for downregulated genes. (XLS) [file pone.0066131.s003.xls]

## Sheet: 1-5fold_downreg_GOprocesses
#	Processes	pValue	# genes downregulated in CM+	# genes in GO category
1	regulation of secretion	1.555e-32	119	677
2	system development	1.413e-30	388	4366
3	developmental process	2.481e-30	464	5610
4	regulation of transport	5.277e-30	190	1543
5	multicellular organismal development	2.439e-29	430	5101
6	regulation of localization	5.132e-29	221	1976
7	anatomical structure development	8.199e-29	420	4965
8	regulation of cell communication	8.309e-28	218	1975
9	multicellular organismal process	1.106e-25	555	7450
10	single-multicellular organism process	1.106e-25	555	7450
11	regulation of hormone secretion	1.267e-25	68	298
12	regulation of signaling	1.805e-24	255	2618
13	regulation of cellular localization	8.315e-24	124	899
14	synaptic transmission	3.294e-23	115	809
15	cell-cell signaling	5.876e-23	148	1211
16	multicellular organismal signaling	6.076e-23	126	943
17	regulation of biological quality	6.309e-23	289	3193
18	transmission of nerve impulse	1.141e-22	124	926
19	nervous system development	2.236e-22	234	2400
20	behavior	4.35e-22	100	665
21	regulation of ion transport	1.637e-21	81	475
22	single-organism process	2.46e-21	658	9648
23	response to stimulus by single organism	2.633e-21	88	551
24	single-organism behavior	2.633e-21	88	551
25	cell differentiation	7.708e-21	292	3342
26	anatomical structure morphogenesis	7.929e-21	232	2437
27	regulation of peptide hormone secretion	8.871e-21	55	243
28	regulation of insulin secretion	1.246e-20	53	228
29	organ development	1.854e-20	280	3176
30	regulation of peptide transport	2.002e-20	55	247
31	regulation of peptide secretion	2.002e-20	55	247
32	cellular developmental process	2.388e-20	298	3461
33	regulation of multicellular organismal process	2.565e-20	234	2489
34	regulation of system process	1.095e-19	104	763
35	metal ion transport	1.131e-19	94	649
36	cation transport	1.278e-19	106	788
37	ion transport	7.489e-19	131	1116
38	positive regulation of secretion	8.862e-19	63	341
39	positive regulation of transport	9.408e-19	99	727
40	cell adhesion	2.066e-18	118	965
41	biological adhesion	3.63e-18	118	972
42	homophilic cell adhesion	1.85e-17	42	172
43	energy reserve metabolic process	3.414e-17	48	225
44	localization	3.501e-17	371	4836
45	single organism signaling	7.402e-17	437	5986
46	signaling	7.402e-17	437	5986
47	response to external stimulus	1.209e-16	168	1694
48	positive regulation of cellular process	1.48e-16	322	4066
49	locomotion	2.41e-16	138	1291
50	cell development	2.526e-16	171	1750
	Significant at FDR < 0.05

## Sheet: 1-5fold_downreg_MetaCore
#	Networks	pValue	# genes downregulated in L-WRN+	# genes in MetaCore network
1	Development_Cartilage development	1.694e-08	19	66
2	Cell adhesion_Synaptic contact	5.556e-08	33	184
3	Neurophysiological process_Transmission of nerve impulse	5.879e-08	36	212
4	Development_Neurogenesis_Synaptogenesis	1.05e-05	28	180
5	Development_Ossification and bone remodeling	2.079e-05	25	157
6	Transport_Potassium transport	4.32e-05	28	194
7	Cell adhesion_Cadherins	0.0005085	24	180
8	Development_Neurogenesis_Axonal guidance	0.0007972	28	230
9	Cell adhesion_Cell-matrix interactions	0.001016	26	211
	Significant at FDR < 0.05
