# Supplementary material for: A Novel Strategy to Increase the Proliferative Potential of Adult Human β-Cells While Maintaining Their Differentiated Phenotype
Source: PLoS One. 2013 Jun 12;8(6):e66131. doi: 10.1371/journal.pone.0066131 (PMC3680388; doi:10.1371/journal.pone.0066131)
Supplement: Table S4 — Genes of particular functional importance to β-cells and islets in response to L-WRN+ treatment. Two islet preparations (from different donors) were subjected to RNA-sequencing as described for Table S1. The Table shows mRNAs regulated in both islet preparations between 8 mM glucose/L-WRN+ and 8 mM glucose alone. Significantly changed expression (50% change in both preparations, in the same direction) is denoted in bold. Only those genes with directionally similar changes in both islet preparations, or lack of regulation in both islet preparations, are shown. Read count data (normalized for differences in the total reads obtained for each sample) are given for the 8 mM glucose condition. Gene lists are drawn from references as follows: 1) Anderson et al., BMC Dev Biol (2009) 9:65; 2) Kutlu et al., BMC Med Genomics (2009) 2:3; 3) Taneera et al., Cell Metab (2012) 16:122–134. (XLS) [file pone.0066131.s004.xls]

## Sheet: nolinks
		Islets A		Islets B
Human gene symbol	Name	Fold-change L-WRN+ vs 8G	Normalized HTSeq reads 8G	Fold-change L-WRN+ vs 8G	Normalized HTSeq reads 8G	Reference
Bzw1	basic leucine zipper and W2 domains 1	1.0103	270.035	-1.1364	194.855	Downregulated in Nkx2.2 -/- vs Nkx2.2 +/+ at e12.5 or e13.5 (ref. 1)
Chgb	chromogranin B (secretogranin 1)	-1.64184	32361.2	-1.1471	52698.6	Downregulated in Nkx2.2 -/- vs Nkx2.2 +/+ at e12.5 or e13.5 (ref. 1)
Cox6a1	cytochrome c oxidase subunit VIa polypeptide 1	1.2243	797.942	1.11508	789.622	Downregulated in Nkx2.2 -/- vs Nkx2.2 +/+ at e12.5 or e13.5 (ref. 1)
Cpa2	carboxypeptidase A2 (pancreatic)	1.6847	3188.52	3.5688	397.872	Downregulated in Nkx2.2 -/- vs Nkx2.2 +/+ at e12.5 or e13.5 (ref. 1)
Cpe	carboxypeptidase E	-2.20722	13156.3	-1.74238	15278.3	Downregulated in Nkx2.2 -/- vs Nkx2.2 +/+ at e12.5 or e13.5 (ref. 1)
Ctrb1	chymotrypsinogen B1	2.30647	7912.11	4.87593	359.105	Downregulated in Nkx2.2 -/- vs Nkx2.2 +/+ at e12.5 or e13.5 (ref. 1)
Disp2	dispatched homolog 2 (Drosophila)	-1.59342	186.511	-1.39093	189.754	Downregulated in Nkx2.2 -/- vs Nkx2.2 +/+ at e12.5 or e13.5 (ref. 1)
Dmwd	dystrophia myotonica, WD repeat containing	-1.0786	162.183	1.12838	165.27	Downregulated in Nkx2.2 -/- vs Nkx2.2 +/+ at e12.5 or e13.5 (ref. 1)
Dtx1	deltex homolog 1 (Drosophila)	-1.04283	35.6803	1.15247	33.6661	Downregulated in Nkx2.2 -/- vs Nkx2.2 +/+ at e12.5 or e13.5 (ref. 1)
Etv1	ets variant 1	-1.72494	274.901	-2.22516	484.587	Downregulated in Nkx2.2 -/- vs Nkx2.2 +/+ at e12.5 or e13.5 (ref. 1)
Gast	gastrin	3.331	1.62183	1.43129	18.3633	Downregulated in Nkx2.2 -/- vs Nkx2.2 +/+ at e12.5 or e13.5 (ref. 1)
Gcg	glucagon	-1.04535	128859	1.15081	123561	Downregulated in Nkx2.2 -/- vs Nkx2.2 +/+ at e12.5 or e13.5 (ref. 1)
Hmgn3	high mobility group nucleosomal binding domain 3	1.20244	351.938	-1.09475	375.428	Downregulated in Nkx2.2 -/- vs Nkx2.2 +/+ at e12.5 or e13.5 (ref. 1)
Igfbp3	insulin-like growth factor binding protein 3	-3.3876	536.827	-1.97996	716.169	Downregulated in Nkx2.2 -/- vs Nkx2.2 +/+ at e12.5 or e13.5 (ref. 1)
Ins	insulin	-1.15274	604815	-1.0943	535509	Downregulated in Nkx2.2 -/- vs Nkx2.2 +/+ at e12.5 or e13.5 (ref. 1)
Irf6	interferon regulatory factor 6	-1.188	325.177	-1.06631	318.297	Downregulated in Nkx2.2 -/- vs Nkx2.2 +/+ at e12.5 or e13.5 (ref. 1)
Isl1	ISL LIM homeobox 1	-1.59585	737.123	-1.4075	767.178	Downregulated in Nkx2.2 -/- vs Nkx2.2 +/+ at e12.5 or e13.5 (ref. 1)
Lgals3bp	lectin, galactoside-binding, soluble, 3 binding protein	-1.14151	2413.29	1.00218	3412.52	Downregulated in Nkx2.2 -/- vs Nkx2.2 +/+ at e12.5 or e13.5 (ref. 1)
Mafb	v-maf musculoaponeurotic fibrosarcoma oncogene homolog B (avian)	-1.2476	2589.26	-1.1244	2675.94	Downregulated in Nkx2.2 -/- vs Nkx2.2 +/+ at e12.5 or e13.5 (ref. 1)
Myt1	myelin transcription factor 1	-1.14445	186.511	-1.52485	250.965	Downregulated in Nkx2.2 -/- vs Nkx2.2 +/+ at e12.5 or e13.5 (ref. 1)
Neurod1	neuronal differentiation 1	-1.12908	1807.53	-1.16911	2009.76	Downregulated in Nkx2.2 -/- vs Nkx2.2 +/+ at e12.5 or e13.5 (ref. 1)
Nkx2-2	NK2 homeobox 2	-1.40236	641.435	-1.12921	742.694	Downregulated in Nkx2.2 -/- vs Nkx2.2 +/+ at e12.5 or e13.5 (ref. 1)
Nupr1	nuclear protein, transcriptional regulator, 1	1.10242	341.396	1.69199	122.422	Downregulated in Nkx2.2 -/- vs Nkx2.2 +/+ at e12.5 or e13.5 (ref. 1)
Pabpc1	poly(A) binding protein, cytoplasmic 1	1.42477	2986.61	1.88083	2235.22	Downregulated in Nkx2.2 -/- vs Nkx2.2 +/+ at e12.5 or e13.5 (ref. 1)
Pcsk2	proprotein convertase subtilisin/kexin type 2	-1.18069	6731.42	-1.05109	9485.67	Downregulated in Nkx2.2 -/- vs Nkx2.2 +/+ at e12.5 or e13.5 (ref. 1)
Pdia2	protein disulfide isomerase family A, member 2	4.40359	286.253	9.93727	10.2018	Downregulated in Nkx2.2 -/- vs Nkx2.2 +/+ at e12.5 or e13.5 (ref. 1)
Pim2	pim-2 oncogene	1.37159	68.9279	1.44281	72.4331	Downregulated in Nkx2.2 -/- vs Nkx2.2 +/+ at e12.5 or e13.5 (ref. 1)
Pnliprp1	pancreatic lipase-related protein 1	2.19604	475.197	5.57777	43.8679	Downregulated in Nkx2.2 -/- vs Nkx2.2 +/+ at e12.5 or e13.5 (ref. 1)
Psme4	proteasome (prosome, macropain) activator subunit 4	-1.04668	174.347	1.14417	143.846	Downregulated in Nkx2.2 -/- vs Nkx2.2 +/+ at e12.5 or e13.5 (ref. 1)
Rtn4	reticulon 4	-1.23632	734.69	-1.2838	771.259	Downregulated in Nkx2.2 -/- vs Nkx2.2 +/+ at e12.5 or e13.5 (ref. 1)
Serpina1	serpin peptidase inhibitor, clade A (alpha-1 antiproteinase, antitrypsin), member 1	-1.59434	6204.32	-1.48347	18057.3	Downregulated in Nkx2.2 -/- vs Nkx2.2 +/+ at e12.5 or e13.5 (ref. 1)
Serpina6	serpin peptidase inhibitor, clade A (alpha-1 antiproteinase, antitrypsin), member 6	-1.51773	147.587	-1.07761	238.723	Downregulated in Nkx2.2 -/- vs Nkx2.2 +/+ at e12.5 or e13.5 (ref. 1)
Sez6l2	seizure related 6 homolog (mouse)-like 2	-1.31619	2779.01	-1.05461	2895.28	Downregulated in Nkx2.2 -/- vs Nkx2.2 +/+ at e12.5 or e13.5 (ref. 1)
Slc38a5	solute carrier family 38, member 5	3.80792	120.827	6.58396	15.3028	Downregulated in Nkx2.2 -/- vs Nkx2.2 +/+ at e12.5 or e13.5 (ref. 1)
Slc7a2	solute carrier family 7 (cationic amino acid transporter, y+ system), member 2	-1.21305	3331.24	-1.49071	3324.78	Downregulated in Nkx2.2 -/- vs Nkx2.2 +/+ at e12.5 or e13.5 (ref. 1)
Spink1	serine peptidase inhibitor, Kazal type 1	1.47267	16721.1	2.57766	1604.75	Downregulated in Nkx2.2 -/- vs Nkx2.2 +/+ at e12.5 or e13.5 (ref. 1)
Tc2n	tandem C2 domains, nuclear	-1.99087	170.292	-1.2576	27.545	Downregulated in Nkx2.2 -/- vs Nkx2.2 +/+ at e12.5 or e13.5 (ref. 1)
Tmem27	transmembrane protein 27	-1.93982	45.4113	-1.02471	22.444	Downregulated in Nkx2.2 -/- vs Nkx2.2 +/+ at e12.5 or e13.5 (ref. 1)
Tor2a	torsin family 2, member A	1.22777	84.3353	1.36225	78.5542	Downregulated in Nkx2.2 -/- vs Nkx2.2 +/+ at e12.5 or e13.5 (ref. 1)
Ttr	transthyretin	1.17469	70905.7	1.258	88065.3	Downregulated in Nkx2.2 -/- vs Nkx2.2 +/+ at e12.5 or e13.5 (ref. 1)
Usp18	ubiquitin specific peptidase 18	-1.17612	90.0117	-1.28408	117.321	Downregulated in Nkx2.2 -/- vs Nkx2.2 +/+ at e12.5 or e13.5 (ref. 1)
Vdac2	voltage-dependent anion channel 2	1.62816	361.669	1.38184	282.591	Downregulated in Nkx2.2 -/- vs Nkx2.2 +/+ at e12.5 or e13.5 (ref. 1)
Wnt4	wingless-type MMTV integration site family, member 4	-1.55145	1148.26	-1.1778	1298.69	Downregulated in Nkx2.2 -/- vs Nkx2.2 +/+ at e12.5 or e13.5 (ref. 1)
Zcchc10	zinc finger, CCHC domain containing 10	-1.18719	70.5497	-1.42645	71.4129	Downregulated in Nkx2.2 -/- vs Nkx2.2 +/+ at e12.5 or e13.5 (ref. 1)
Acsl1	acyl-CoA synthetase long-chain family member 1	1.03176	263.548	-1.12177	360.125	Upregulated in Nkx2.2 -/- vs Nkx2.2 +/+ at e12.5 (ref. 1)
Adra2a	adrenoceptor alpha 2A	-1.00356	126.503	1.41557	185.673	Upregulated in Nkx2.2 -/- vs Nkx2.2 +/+ at e12.5 (ref. 1)
Ghrl	ghrelin/obestatin prepropeptide	2.00056	184.078	2.4627	276.47	Upregulated in Nkx2.2 -/- vs Nkx2.2 +/+ at e12.5 (ref. 1)
Iapp	islet amyloid polypeptide	-11.9215	18129.7	-6.69757	11563.8	Upregulated in Nkx2.2 -/- vs Nkx2.2 +/+ at e12.5 (ref. 1)
Pla2g1b	phospholipase A2, group IB (pancreas)	1.63087	2521.95	2.73951	105.079	Upregulated in Nkx2.2 -/- vs Nkx2.2 +/+ at e12.5 (ref. 1)
Sez6l2	seizure related 6 homolog (mouse)-like 2	-1.31619	2779.01	-1.05461	2895.28	Upregulated in Nkx2.2 -/- vs Nkx2.2 +/+ at e12.5 (ref. 1)
Smarca4	SWI/SNF related, matrix associated, actin dependent regulator of chromatin, subfamily a, member 4	1.01747	1328.28	1.08682	1430.3	Upregulated in Nkx2.2 -/- vs Nkx2.2 +/+ at e12.5 (ref. 1)
Tm4sf4	transmembrane 4 L six family member 4	-1.20851	4344.89	-1.23307	5384.53	Upregulated in Nkx2.2 -/- vs Nkx2.2 +/+ at e12.5 (ref. 1)
Bmp5	bone morphogenetic protein 5	-1.68673	262.737	-2.34639	254.026	Most enriched human islet genes using deep sequencing (ref. 2)
Ctrb2	chymotrypsinogen B2	1.96104	13528.5	3.62613	598.848	Most enriched human islet genes using deep sequencing (ref. 2)
Gcg	glucagon	-1.04535	128859	1.15081	123561	Most enriched human islet genes using deep sequencing (ref. 2)
Gnas	GNAS complex locus	-2.19826	48130.3	-2.29784	73085	Most enriched human islet genes using deep sequencing (ref. 2)
Ins	insulin	-1.15274	604815	-1.0943	535509	Most enriched human islet genes using deep sequencing (ref. 2)
Reg1a	regenerating islet-derived 1 alpha	2.4324	41780	3.97142	3434.96	Most enriched human islet genes using deep sequencing (ref. 2)
Reg1b	regenerating islet-derived 1 beta	3.50804	20002.9	4.88773	2110.76	Most enriched human islet genes using deep sequencing (ref. 2)
Reg3a	regenerating islet-derived 3 alpha	1.71454	32693.7	4.73946	3985.86	Most enriched human islet genes using deep sequencing (ref. 2)
Rpl13a	ribosomal protein L13a	1.39918	5835.35	1.27021	4226.62	Most enriched human islet genes using deep sequencing (ref. 2)
Rptor	regulatory associated protein of MTOR, complex 1	-1.1559	326.799	-1.05532	410.114	Most enriched human islet genes using deep sequencing (ref. 2)
Sst	somatostatin	1.3559	43155.4	1.40276	80601.7	Most enriched human islet genes using deep sequencing (ref. 2)
Foxm1	forkhead box M1	6.63677	35.6803	7.78767	23.4642	Expression of select transcription factors using deep sequencing (ref. 2)
Hnf1a	HNF1 homeobox A	1.02437	251.384	-1.0443	267.288	Expression of select transcription factors using deep sequencing (ref. 2)
Hnf4a	hepatocyte nuclear factor 4, alpha	-1.28114	379.509	1.21616	234.642	Expression of select transcription factors using deep sequencing (ref. 2)
Isl1	ISL LIM homeobox 1	-1.59585	737.123	-1.4075	767.178	Expression of select transcription factors using deep sequencing (ref. 2)
Mafa	v-maf musculoaponeurotic fibrosarcoma oncogene homolog A (avian)	-1.33608	1567.5	-1.21929	2575.96	Expression of select transcription factors using deep sequencing (ref. 2)
Mnx1	motor neuron and pancreas homeobox 1	-1.2268	204.351	-1.0626	238.723	Expression of select transcription factors using deep sequencing (ref. 2)
Neurod1	neuronal differentiation 1	-1.12908	1807.53	-1.16911	2009.76	Expression of select transcription factors using deep sequencing (ref. 2)
Nkx6-1	NK6 homeobox 1	-1.25476	1264.22	1.04159	1604.75	Expression of select transcription factors using deep sequencing (ref. 2)
Pax6	paired box 6	-1.07676	2929.84	-1.09702	3144.21	Expression of select transcription factors using deep sequencing (ref. 2)
Clcn4	chloride channel, voltage-sensitive 4	1.03388	247.33	-1.20122	314.217	Genes downregulated in hyperglycemia or in diabetic donors (human islets) (ref. 3)
Elavl4	ELAV (embryonic lethal, abnormal vision, Drosophila)-like 4 (Hu antigen D)	-1.36023	237.599	-1.38415	321.358	Genes downregulated in hyperglycemia or in diabetic donors (human islets) (ref. 3)
Fam105a	family with sequence similarity 105, member A	1.34647	179.213	1.15386	231.582	Genes downregulated in hyperglycemia or in diabetic donors (human islets) (ref. 3)
Fam46c	family with sequence similarity 46, member C	-1.51972	857.95	-1.7385	1146.69	Genes downregulated in hyperglycemia or in diabetic donors (human islets) (ref. 3)
Foxa2	forkhead box A2	-1.08668	625.217	1.05299	687.604	Genes downregulated in hyperglycemia or in diabetic donors (human islets) (ref. 3)
G6pc2	glucose-6-phosphatase, catalytic, 2	-1.15396	4284.88	-1.13069	4671.42	Genes downregulated in hyperglycemia or in diabetic donors (human islets) (ref. 3)
Glp1r	glucagon-like peptide 1 receptor	-2.43493	673.061	-2.38831	1452.74	Genes downregulated in hyperglycemia or in diabetic donors (human islets) (ref. 3)
Gpr120	free fatty acid receptor 4	1.12267	72.9825	1.25617	213.218	Genes downregulated in hyperglycemia or in diabetic donors (human islets) (ref. 3)
Jazf1	JAZF zinc finger 1	1.11033	82.7135	-1.32105	95.8973	Genes downregulated in hyperglycemia or in diabetic donors (human islets) (ref. 3)
Kcnj11	potassium inwardly-rectifying channel, subfamily J, member 11	-1.13418	602.511	-1.05469	792.683	Genes downregulated in hyperglycemia or in diabetic donors (human islets) (ref. 3)
Klhdc5	kelch domain containing 5	1.25698	300.85	1.01588	450.921	Genes downregulated in hyperglycemia or in diabetic donors (human islets) (ref. 3)
Lrfn2	leucine rich repeat and fibronectin type III domain containing 2	-5.45782	245.708	-4.62818	341.762	Genes downregulated in hyperglycemia or in diabetic donors (human islets) (ref. 3)
Mafb	v-maf musculoaponeurotic fibrosarcoma oncogene homolog B (avian)	-1.2476	2589.26	-1.1244	2675.94	Genes downregulated in hyperglycemia or in diabetic donors (human islets) (ref. 3)
Mapre3	microtubule-associated protein, RP/EB family, member 3	-1.04272	791.454	1.02768	1175.25	Genes downregulated in hyperglycemia or in diabetic donors (human islets) (ref. 3)
Nmnat2	nicotinamide nucleotide adenylyltransferase 2	-1.37177	774.425	-1.477	1199.74	Genes downregulated in hyperglycemia or in diabetic donors (human islets) (ref. 3)
Nol4	nucleolar protein 4	-1.28041	382.753	-1.30785	509.072	Genes downregulated in hyperglycemia or in diabetic donors (human islets) (ref. 3)
Pax6	paired box 6	-1.07676	2929.84	-1.09702	3144.21	Genes downregulated in hyperglycemia or in diabetic donors (human islets) (ref. 3)
Pdx1	pancreatic and duodenal homeobox 1	-1.64614	576.562	-1.46134	838.591	Genes downregulated in hyperglycemia or in diabetic donors (human islets) (ref. 3)
Pkib	protein kinase (cAMP-dependent, catalytic) inhibitor beta	1.11888	105.419	1.02044	109.16	Genes downregulated in hyperglycemia or in diabetic donors (human islets) (ref. 3)
Ppm1k	protein phosphatase, Mg2+/Mn2+ dependent, 1K	-1.58572	334.098	-2.35067	519.274	Genes downregulated in hyperglycemia or in diabetic donors (human islets) (ref. 3)
Rasgrp1	RAS guanyl releasing protein 1 (calcium and DAG-regulated)	-1.07897	98.1209	-1.3522	109.16	Genes downregulated in hyperglycemia or in diabetic donors (human islets) (ref. 3)
Rgag4	retrotransposon gag domain containing 4	1.21202	548.99	1.04013	821.248	Genes downregulated in hyperglycemia or in diabetic donors (human islets) (ref. 3)
Rps6ka6	ribosomal protein S6 kinase, 90kDa, polypeptide 6	-1.30091	21.0838	-2.34753	36.7266	Genes downregulated in hyperglycemia or in diabetic donors (human islets) (ref. 3)
Sh3gl2	SH3-domain GRB2-like 2	1.14975	274.09	1.02294	352.984	Genes downregulated in hyperglycemia or in diabetic donors (human islets) (ref. 3)
Slc2a2	solute carrier family 2 (facilitated glucose transporter), member 2	-4.90343	39.7349	-4.76528	77.534	Genes downregulated in hyperglycemia or in diabetic donors (human islets) (ref. 3)
Snap91	synaptosomal-associated protein, 91kDa homolog (mouse)	1.05695	168.671	-1.17815	263.207	Genes downregulated in hyperglycemia or in diabetic donors (human islets) (ref. 3)
Tmem63c	transmembrane protein 63C	-1.67344	923.634	-1.4231	1247.68	Genes downregulated in hyperglycemia or in diabetic donors (human islets) (ref. 3)
Wfs1	Wolfram syndrome 1 (wolframin)	1.02055	1504.25	1.04596	1961.81	Genes downregulated in hyperglycemia or in diabetic donors (human islets) (ref. 3)
